# Supplementary material for: Assessment of medication review among pharmacy professionals in the UAE: A cross-sectional study on knowledge, attitudes, practices, and barriers
Source: PLoS One. 2025 Nov 18;20(11):e0337233. doi: 10.1371/journal.pone.0337233 (PMC12626331; doi:10.1371/journal.pone.0337233)
Supplement: S1 File — (XLSX) [file pone.0337233.s003.xlsx]

## Sheet: Sheet1
Gender	Agegroupsinyears	Nationality	Roleatpracticesetting	Typeofsetting	YearsofExperienceinPharmacy	Inwhichemiratedoyoucurrentlywork	Whatisyourhighestlevelofeducationinpharmacy	Board total	Toassessyourknowledgeonmedicationreviewkindlymarktrueorfalseonbe	Toassessyourknowledgeonmedicationreviewkindlymarktrueorfalseon_A	Toassessyourknowledgeonmedicationreviewkindlymarktrueorfalseon_B	Toassessyourknowledgeonmedicationreviewkindlymarktrueorfalseon_C	Toassessyourknowledgeonmedicationreviewkindlymarktrueorfalseon_D	Toassessyourknowledgeonmedicationreviewkindlymarktrueorfalseon_E	Toassessyourknowledgeonmedicationreviewkindlymarktrueorfalseon_F	Knowledge percentage	AWAREPrescriptionreview	AWAREConcordanceandcompliancereview	AWAREClinicalmedicationreview	AWAREPCNE1	AWAREPCNE2A	AWAREPCNE2B	AWAREPCNE3	InyourexperiencewhatarethebarriersyoufaceforconductingMedication	InyourexperiencewhatarethebarriersyoufaceforconductingMedicati_A	InyourexperiencewhatarethebarriersyoufaceforconductingMedicati_B	InyourexperiencewhatarethebarriersyoufaceforconductingMedicati_C	InyourexperiencewhatarethebarriersyoufaceforconductingMedicati_D	InyourexperiencewhatarethebarriersyoufaceforconductingMedicati_E	InyourexperiencewhatarethebarriersyoufaceforconductingMedicati_F	InyourexperiencewhatarethebarriersyoufaceforconductingMedicati_G	InyourexperiencewhatarethebarriersyoufaceforconductingMedicati_H	InyourexperiencewhatarethebarriersyoufaceforconductingMedicati_I	InyourexperiencewhatarethebarriersyoufaceforconductingMedicati_J	InyourexperiencewhatarethebarriersyoufaceforconductingMedicati_K	InyourexperiencewhatarethebarriersyoufaceforconductingMedicati_L	InyourexperiencewhatarethebarriersyoufaceforconductingMedicati_M	InyourexperiencewhatarethebarriersyoufaceforconductingMedicati_N	PleaseanswerthefollowingstatementInvolvingpatientsinthemedicatio	PleaseanswerthefollowingstatementMedicationreviewssignificantlyi	PleaseanswerthefollowingstatementInterprofessionalcollaborationc	PleaseanswerthefollowingstatementDespitetimeconstraintsmedicatio	PleaseanswerthefollowingstatementMedicationreviewpracticescanlea	PleaseanswerthefollowingstatementIbelieveIcaneffectivelyconductm	PleaseanswerthefollowingstatementFinancialincentivesorreimbursem	PleaseanswerthefollowingstatementIwouldliketobetrainedonmedicati	ATTITUDE PERCENTAGE	Haveyouconductedanymedicationreviewduringyourpractice	HowfrequentlydoyouconductMedicationReviewsinyourpractice
2	2	1	1	2	1	1	1	0	1	1	1	1	1	1	1	77.7778	1	0	1	0	0	0	0	1	0	0	0	1	0	0	0	0	0	0	0	0	0	0	4	5	5	4	5	5	5	4	90.625	1	4
2	1	1	4	2	1	1	1	0	1	1	1	1	1	1	1	77.7778	1	1	0	0	0	0	0	1	0	1	1	1	1	1	1	1	0	1	1	1	1	1	5	5	5	5	5	4	5	5	96.875	1	2
2	1	3	2	1	2	1	1	0	1	1	1	1	1	1	1	77.7778	1	0	0	0	0	0	0	1	1	0	0	1	1	0	1	1	0	1	0	1	0	1	5	5	5	4	4	5	4	5	90.625	1	3
2	1	3	2	1	2	1	1	0	1	1	1	1	1	1	1	77.7778	1	0	0	0	0	0	0	1	1	1	0	1	0	0	0	0	0	0	0	1	1	1	5	5	4	4	5	5	5	5	93.75	1	4
2	1	4	4	1	2	1	1	0	1	1	1	1	1	1	0		1	0	0	0	0	0	0	0	1	0	0	1	0	1	1	1	1	0	0	0	1	0	5	5	4	5	5	5	3	5		0	888
2	1	3	4	1	2	1	1	0	1	1	1	1	1	1	1		1	1	0	0	0	0	0	1	1	0	1	1	1	1	1	1	1	0	1	1	1	0	5	5	5	5	5	5	5	5		0	888
2	1	2	4	1	2	1	1	0	1	1	1	1	1	1	1		1	1	1	0	0	0	0	1	1	1	0	0	1	1	1	1	1	1	1	0	1	1	5	5	4	5	5	5	4	5		0	888
2	1	3	4	1	2	1	1	0	1	1	1	1	1	1	1	77.7778	1	0	0	0	0	0	0	1	1	0	1	1	1	1	1	1	1	0	1	1	1	1	5	5	5	4	5	4	5	5	93.75	1	2
2	1	3	4	1	2	1	1	0	1	1	1	1	1	1	1	77.7778	1	0	0	0	0	0	0	1	1	1	1	1	1	1	1	1	1	1	1	1	1	1	3	4	3	4	3	4	3	4	62.5	1	3
2	1	3	4	1	2	1	1	0	1	1	1	1	1	1	1	77.7778	1	0	1	0	0	0	0	1	1	1	1	1	1	1	1	1	1	1	1	1	1	1	3	5	5	5	5	5	5	5	93.75	1	2
1	1	2	3	2	2	1	1	0	1	1	1	1	1	1	1	77.7778	1	0	1	0	0	0	0	1	0	0	0	1	1	0	1	1	0	1	1	0	0	0	3	4	5	5	5	5	3	3	78.125	1	2
2	1	3	3	2	2	1	1	0	1	1	1	1	1	1	1	77.7778	1	0	0	0	0	0	0	1	0	0	1	0	0	1	1	1	1	0	1	1	1	0	5	5	5	5	5	5	5	5	100	1	3
2	1	2	3	2	2	1	1	0	1	1	1	1	1	1	1	77.7778	1	1	1	0	0	0	0	1	0	0	1	1	1	1	1	1	1	1	1	1	1	1	5	4	4	4	4	4	5	5	84.375	1	2
2	2	2	4	2	2	1	1	0	1	1	1	1	1	1	1	77.7778	1	0	0	0	0	0	0	1	1	1	0	1	1	1	1	1	1	1	1	1	1	1	4	5	5	4	4	5	5	5	90.625	1	3
2	2	1	4	2	2	1	1	0	1	1	1	1	1	1	1		1	1	1	0	0	0	0	1	1	0	1	1	1	1	1	1	1	1	1	0	0	0	5	5	5	5	5	5	5	5		0	888
1	1	3	2	7	2	1	1	0	1	1	1	1	1	1	1	77.7778	1	0	1	0	0	0	0	1	0	1	1	1	1	1	1	1	1	1	1	1	1	1	5	5	5	5	5	4	1	5	84.375	1	3
2	1	3	2	7	2	1	1	0	1	1	1	1	1	1	1		1	1	1	0	0	0	0	0	0	0	1	1	1	0	0	1	0	0	1	0	1	1	5	5	5	5	5	5	5	5		0	888
2	1	3	2	7	2	1	1	0	1	1	1	1	1	1	1		1	1	1	0	0	0	0	1	1	1	1	1	1	1	0	1	1	1	1	1	1	1	5	5	5	5	5	4	5	5		0	888
2	1	2	2	7	2	1	1	0	1	1	1	1	1	1	1		1	0	0	0	0	0	0	1	0	1	0	1	1	1	1	0	0	1	1	1	1	1	5	5	5	5	5	3	5	5		0	888
2	1	2	2	7	2	1	1	0	1	1	1	1	1	1	1		1	0	1	0	0	0	0	1	1	0	0	0	0	0	0	1	0	0	0	0	0	0	5	4	5	5	5	5	4	4		0	888
2	1	2	2	7	2	1	1	0	1	1	1	1	1	1	1		1	0	0	0	0	0	0	1	0	0	0	1	1	1	0	1	0	1	1	1	1	1	5	5	5	3	4	2	5	5		0	888
2	1	3	2	7	2	1	1	0	1	1	1	1	1	1	1	77.7778	1	0	0	0	0	0	0	1	0	0	0	1	0	1	1	1	1	1	0	0	0	0	5	5	5	5	5	5	5	5	100	1	3
2	1	2	2	7	2	1	1	0	1	1	1	1	1	1	1	77.7778	1	1	0	0	0	0	0	1	1	0	0	1	1	0	0	0	0	0	0	0	0	0	4	4	4	4	4	4	4	4	75	1	4
2	1	2	2	7	2	1	1	0	1	1	1	1	1	1	1	77.7778	1	0	1	0	0	0	0	1	0	0	0	1	1	0	0	1	0	1	0	0	1	0	5	5	5	5	5	5	5	5	100	1	2
2	1	3	2	7	2	1	1	0	1	1	1	1	1	1	1	77.7778	1	0	0	0	0	0	0	1	1	0	0	1	0	0	0	0	0	0	0	0	0	0	5	5	5	4	5	5	5	5	96.875	1	2
2	1	3	2	7	2	1	1	0	1	1	1	1	1	1	1	77.7778	1	1	1	0	0	0	0	1	1	0	0	1	0	1	1	1	0	1	0	0	0	0	4	5	4	4	4	4	3	5	78.125	1	2
2	1	3	2	7	2	1	1	0	1	1	1	1	1	1	1	77.7778	1	0	0	0	0	0	0	1	0	0	1	1	0	1	0	1	0	0	0	1	1	1	5	5	5	5	5	5	5	5	100	1	2
2	2	2	2	7	2	1	1	0	1	1	1	1	1	1	1		1	0	0	0	0	0	0	1	1	0	0	1	0	0	1	1	0	1	0	0	1	0	5	5	5	5	5	5	5	5		0	888
2	1	1	4	7	2	1	1	0	1	1	1	1	1	1	1	77.7778	1	1	0	0	0	0	0	1	0	0	1	1	0	1	1	1	1	0	0	0	1	0	3	4	3	4	5	5	4	4	75	1	2
2	1	2	4	2	2	1	1	0	1	1	1	1	1	1	1	77.7778	1	1	1	0	0	0	0	1	1	0	0	1	1	1	1	1	0	1	1	0	0	1	4	5	5	4	5	5	5	5	93.75	1	3
2	2	3	4	1	3	1	1	0	1	1	1	1	1	1	1		1	0	0	0	0	0	0	1	1	0	0	1	0	0	0	0	0	1	0	0	0	0	4	4	4	4	4	4	4	5		0	888
1	1	3	4	1	3	1	1	0	1	1	1	1	1	1	1		1	0	0	0	0	0	0	1	1	1	1	1	0	0	0	1	0	1	0	0	1	1	3	4	4	3	3	1	2	3		0	888
2	2	2	4	1	3	1	1	0	1	1	1	1	1	1	1	77.7778	1	1	1	0	0	0	0	1	1	0	1	1	0	0	0	1	0	1	0	0	0	1	5	5	3	4	5	5	4	5	87.5	1	2
2	2	2	4	1	3	1	1	0	1	1	1	1	1	1	1	77.7778	1	1	1	0	0	0	0	1	1	1	0	1	1	1	0	1	0	1	0	0	0	0	3	4	4	3	3	4	4	4	65.625	1	3
1	2	2	3	2	3	1	1	0	1	1	1	1	1	1	1	77.7778	1	0	1	0	0	0	0	0	0	0	0	1	0	0	0	1	0	1	0	0	0	1	5	5	5	5	5	4	5	5	96.875	1	4
2	1	2	2	7	3	1	1	0	1	1	1	1	1	1	0		1	0	1	0	0	0	0	1	1	0	1	1	1	1	1	1	0	0	1	1	1	1	5	5	4	5	4	4	5	5		0	888
1	2	3	2	7	3	1	1	0	1	1	1	1	1	1	1		1	0	0	0	0	0	0	1	0	1	1	1	1	0	1	1	0	1	0	1	1	1	4	5	4	3	4	3	4	4		0	888
1	2	3	2	7	3	1	1	0	1	1	1	1	1	1	1	77.7778	1	0	0	0	0	0	0	0	1	0	0	1	0	0	0	0	0	0	0	0	0	0	5	5	5	5	5	5	5	5	100	1	2
2	2	2	2	7	3	1	1	0	1	1	1	1	1	1	1	77.7778	1	1	0	0	0	0	0	0	1	0	0	1	0	0	0	0	1	1	0	0	1	0	4	5	4	4	4	5	5	5	87.5	1	3
2	2	3	3	2	3	1	1	0	1	1	1	1	1	1	1	77.7778	1	1	1	0	0	0	0	1	1	0	0	1	1	1	1	1	0	1	1	1	1	0	5	5	5	5	5	5	5	5	100	1	3
1	4	2	3	2	4	1	1	0	1	1	1	1	1	1	1	77.7778	1	1	1	0	0	0	0	0	0	0	0	0	1	0	0	0	0	0	0	0	0	0	5	5	5	5	5	5	5	5	100	1	4
1	2	3	3	2	4	1	1	0	1	1	1	1	1	1	1	77.7778	1	0	0	0	0	0	0	1	0	0	1	1	1	0	1	0	1	0	0	0	1	0	3	5	4	5	3	5	5	2	75	1	4
2	2	2	2	7	4	1	1	0	1	1	1	1	1	1	1		1	0	1	0	0	0	0	1	0	0	0	0	0	1	0	0	0	0	0	1	0	0	5	5	5	5	5	5	5	5		0	888
2	2	2	2	7	4	1	1	0	1	1	1	1	1	1	1	77.7778	1	1	1	0	0	0	0	1	0	0	0	1	1	0	0	1	0	0	0	0	1	0	5	5	5	4	4	5	5	5	93.75	1	2
1	3	3	2	7	4	1	1	0	1	1	1	1	0	1	1	66.6667	1	0	0	0	0	0	0	1	0	0	0	0	0	0	0	1	0	1	0	0	0	0	5	5	5	5	5	5	1	4	84.375	1	4
2	3	3	2	7	4	1	1	0	1	1	1	1	1	1	1	77.7778	1	0	0	0	0	0	0	0	1	0	0	1	0	0	0	0	1	1	0	0	0	0	4	4	4	4	4	4	4	4	75	1	2
2	2	4	3	2	4	1	1	0	1	1	1	1	1	1	1	77.7778	1	1	1	0	0	0	0	1	1	1	1	1	1	1	1	1	1	1	1	1	1	1	5	5	5	5	5	5	5	5	100	1	1
1	3	3	3	2	4	1	1	0	1	1	1	1	1	1	1	77.7778	1	0	1	0	0	0	0	1	0	0	1	1	0	0	1	0	0	1	0	0	1	0	5	5	5	4	4	5	4	3	84.375	1	3
2	1	3	4	2	1	2	1	0	1	1	1	1	1	1	1		1	1	0	0	0	0	0	1	1	0	0	1	1	0	0	0	0	1	0	1	0	1	5	5	5	5	5	5	5	5		0	888
1	1	3	2	2	1	2	1	0	1	1	1	1	1	1	1	77.7778	1	1	1	0	0	0	0	1	0	0	0	0	0	0	0	1	0	0	0	0	0	0	5	5	5	5	5	5	5	5	100	1	3
2	1	2	4	2	1	2	1	0	1	1	1	1	1	1	1	77.7778	1	1	1	0	0	0	0	0	0	0	0	0	0	0	0	0	0	0	0	0	0	1	5	5	4	5	5	5	5	5	96.875	1	3
2	2	3	2	2	2	2	1	0	1	1	1	1	1	1	1	77.7778	1	0	0	0	0	0	0	0	0	0	1	1	1	1	0	0	0	0	0	1	1	1	5	5	4	4	4	4	5	4	84.375	1	4
1	2	3	4	1	2	2	1	0	1	1	1	1	1	1	1	77.7778	1	0	1	0	0	0	0	1	1	1	1	1	1	1	1	1	1	1	1	1	1	1	5	5	4	4	5	5	5	5	93.75	1	2
1	2	3	4	2	2	2	1	0	1	1	1	1	1	1	1	77.7778	1	1	1	0	0	0	0	1	1	0	1	1	1	1	1	0	0	1	0	1	1	1	5	5	5	5	5	5	5	5	100	1	4
2	1	3	2	7	2	2	1	0	1	1	0	1	1	1	1		1	0	1	0	0	0	0	0	0	0	1	1	0	1	0	1	0	0	0	0	0	0	5	5	5	5	5	5	5	4		0	888
2	1	3	2	7	2	2	1	0	1	1	1	1	1	1	0		1	1	1	0	0	0	0	0	1	1	0	0	0	0	0	1	0	0	0	0	0	0	4	5	4	4	5	5	3	4		0	888
2	1	3	2	7	2	2	1	0	1	1	1	0	1	1	0	55.5556	1	0	0	0	0	0	0	0	1	1	0	0	1	1	1	0	0	1	1	1	1	1	5	5	5	4	5	4	4	5	90.625	1	2
2	2	3	2	7	2	2	1	0	1	1	1	1	1	1	1	77.7778	1	0	0	0	0	0	0	1	1	1	1	1	1	1	1	1	1	1	1	1	1	1	4	4	3	4	4	3	4	4	68.75	1	4
2	1	2	4	2	2	2	1	0	1	1	1	1	1	1	1	77.7778	1	1	1	0	0	0	0	1	1	0	0	1	0	0	1	1	0	1	0	1	1	1	5	5	5	5	5	5	5	5	100	1	2
2	1	3	2	1	3	2	1	0	1	1	1	0	1	1	1	66.6667	1	0	1	0	0	0	0	1	1	0	0	0	0	1	0	1	0	1	1	1	1	1	5	5	5	5	5	5	5	5	100	1	3
1	2	3	3	2	3	2	1	0	1	1	1	1	1	1	1	77.7778	0	0	1	0	0	0	0	1	0	0	0	1	1	0	0	0	0	1	0	0	0	0	5	5	5	5	5	5	5	5	100	1	3
1	1	3	4	2	3	2	1	0	1	1	1	1	1	1	1		1	1	1	0	0	0	0	1	1	1	1	1	1	0	0	0	0	1	0	0	0	0	4	4	4	4	4	4	4	4		0	888
2	2	3	4	2	3	2	1	0	1	1	1	1	1	1	1	77.7778	1	1	1	1	0	0	0	1	0	0	1	1	1	1	1	1	1	1	1	1	1	1	5	5	5	5	5	5	5	5	100	1	2
2	2	3	4	2	3	2	1	0	1	1	1	1	1	1	1	77.7778	1	0	0	0	0	0	0	1	0	0	1	1	1	1	0	1	1	0	0	1	1	1	4	5	4	5	5	4	5	5	90.625	1	3
2	2	3	4	2	3	2	1	0	1	1	1	1	1	1	1	77.7778	1	1	0	0	0	0	0	1	0	0	1	1	1	1	0	0	1	0	0	0	0	0	5	5	5	4	5	5	4	5	93.75	1	4
1	2	3	2	7	3	2	1	0	1	1	1	0	1	1	1	66.6667	1	1	1	0	0	0	0	1	1	1	1	1	1	1	1	1	1	1	0	1	1	1	5	5	5	5	5	5	5	3	93.75	1	3
1	2	3	2	7	3	2	1	0	1	1	1	1	1	1	1	77.7778	1	0	0	0	0	0	0	1	1	0	0	1	0	1	1	1	1	1	1	1	1	1	5	5	4	4	5	5	5	5	93.75	1	3
2	2	2	2	7	3	2	1	0	1	1	1	1	1	1	1	77.7778	1	0	0	0	0	0	0	1	0	0	0	1	0	0	0	0	0	0	0	0	0	0	5	5	5	5	5	5	5	5	100	1	4
1	2	3	4	7	3	2	1	0	1	1	1	0	1	1	1	66.6667	1	0	0	0	0	0	0	1	1	0	1	1	1	1	0	1	1	0	0	1	0	1	4	5	3	4	5	5	5	5	87.5	1	4
1	2	2	3	2	4	2	1	0	1	1	1	1	1	1	1	77.7778	1	1	1	0	0	0	0	1	0	0	0	1	0	0	1	0	0	0	0	0	0	0	4	4	5	4	4	5	5	4	84.375	1	3
1	2	3	4	2	4	2	1	0	1	1	1	1	0	1	0		1	0	1	0	0	0	0	1	0	0	1	1	0	1	0	1	1	1	0	0	1	1	5	5	4	3	5	5	3	5		0	888
2	3	3	4	2	4	2	1	0	1	1	1	1	1	1	1	77.7778	1	1	1	0	0	0	0	1	0	0	0	1	0	1	0	1	0	1	0	1	0	0	5	5	5	5	5	5	2	5	90.625	1	4
1	2	3	3	2	4	2	1	0	1	1	1	1	1	1	1	77.7778	1	0	0	0	0	0	0	1	1	1	1	1	1	1	1	1	1	1	1	1	1	1	5	5	4	4	4	4	4	5	84.375	1	3
2	3	3	3	2	4	2	1	0	1	1	1	1	1	1	1	77.7778	1	0	0	0	0	0	0	0	1	0	0	0	0	0	0	0	0	1	0	0	0	0	5	5	5	5	5	5	2	5	90.625	1	3
1	2	3	4	2	4	2	1	0	1	1	1	1	1	1	1	77.7778	1	1	1	0	0	0	0	1	1	0	0	1	1	0	1	1	0	1	0	0	0	0	5	5	5	5	5	5	3	4	90.625	1	4
2	2	3	4	2	4	2	1	0	1	1	1	1	1	1	1	77.7778	1	1	1	0	0	0	0	1	1	1	0	1	1	1	1	1	1	1	1	1	1	1	5	5	5	5	5	5	5	5	100	1	4
2	2	3	4	2	4	2	1	0	1	1	1	1	1	1	1	77.7778	1	0	0	0	0	0	0	1	0	0	0	1	0	0	0	0	0	0	0	0	0	0	5	4	5	5	4	4	5	4	87.5	1	3
1	3	3	4	2	4	2	1	0	1	1	1	1	1	1	1	77.7778	1	0	1	0	0	0	0	0	0	0	0	0	0	0	0	0	0	0	0	0	0	0	5	5	5	5	5	5	5	5	100	1	3
2	3	3	4	2	4	2	1	0	1	1	1	1	1	1	1	77.7778	1	0	1	0	0	0	0	1	0	0	0	0	0	0	0	0	0	1	0	0	0	0	4	5	4	4	5	5	4	4	84.375	1	2
1	3	3	4	7	4	2	1	0	1	1	1	1	1	1	1		1	0	0	0	0	0	0	1	0	0	0	0	0	0	0	1	0	0	0	0	0	0	1	4	2	4	5	5	4	4		0	888
2	1	3	1	1	1	3	1	0	1	1	1	1	1	1	0		1	0	0	0	0	0	0	1	0	0	0	0	0	0	0	0	0	0	0	0	0	0	3	3	3	4	4	4	4	3		0	888
2	1	3	3	1	1	3	1	0	1	1	1	1	1	1	1		1	0	0	0	0	0	0	1	0	0	0	0	1	0	0	1	1	1	1	1	1	1	4	4	5	4	4	4	5	4		0	888
2	1	2	2	7	1	3	1	0	1	1	1	0	1	1	1		1	0	0	0	0	0	0	1	1	0	0	1	0	1	0	0	0	0	1	0	0	1	4	5	4	4	4	3	2	4		0	888
2	1	1	4	1	2	3	1	0	1	1	1	1	1	1	1	77.7778	1	1	1	0	0	0	0	1	1	1	1	1	1	1	0	1	0	1	0	1	0	0	5	5	5	5	5	5	3	5	93.75	1	3
2	2	3	3	2	2	3	1	0	1	1	1	1	1	1	1		1	0	1	0	0	0	0	1	1	1	1	1	1	1	1	1	1	1	1	1	1	1	5	5	4	5	5	5	5	5		0	888
2	1	3	1	1	2	3	1	0	1	1	1	1	1	1	1		1	0	1	0	0	0	0	0	0	0	1	1	1	1	1	0	0	0	1	0	1	1	4	4	4	4	4	4	4	4		0	888
2	1	3	4	1	2	3	1	0	1	1	1	1	1	1	1		1	0	1	0	0	0	0	1	1	1	1	1	1	1	1	1	1	1	1	1	1	0	5	5	5	5	5	5	5	5		0	888
1	1	3	5	1	2	3	1	0	1	1	1	1	1	1	1		1	0	1	0	0	0	0	1	0	0	1	1	1	1	1	0	0	1	1	1	1	1	5	5	5	4	5	5	5	5		0	888
1	1	3	4	2	2	3	1	0	1	1	1	0	1	1	1		1	0	1	0	0	0	0	1	0	0	1	1	1	1	1	1	1	0	1	1	1	1	4	4	4	3	4	5	5	5		0	888
2	2	3	3	2	2	3	1	0	1	1	1	1	1	1	1	77.7778	0	0	1	0	0	0	0	0	0	0	0	1	0	1	0	1	1	0	0	0	0	1	5	5	4	5	5	5	4	5	93.75	1	4
1	1	3	2	7	2	3	1	0	1	1	1	1	1	1	1		1	0	0	0	0	0	0	0	1	1	0	0	0	0	0	0	0	0	0	0	0	0	4	4	4	5	4	4	2	5		0	888
1	1	2	2	7	2	3	1	0	1	1	1	1	1	1	1	77.7778	1	1	1	1	1	1	1	1	1	0	0	1	1	0	1	0	0	0	0	0	0	0	4	5	5	3	5	3	5	5	84.375	1	4
2	1	3	2	7	2	3	1	0	1	1	1	1	1	1	1	77.7778	1	0	1	0	0	0	0	1	1	0	1	1	1	0	0	1	1	1	0	0	0	0	5	5	5	5	5	5	5	5	100	1	1
2	2	2	4	2	3	3	1	0	1	1	1	1	1	1	1	77.7778	1	0	1	0	0	0	0	1	0	0	1	1	1	1	0	0	0	0	1	1	0	1	4	4	5	4	4	4	4	4	78.125	1	3
1	1	3	4	2	3	3	1	0	1	1	1	1	1	1	1	77.7778	1	0	0	0	0	0	0	1	1	1	1	1	1	1	1	1	1	1	0	1	1	1	4	4	4	4	4	4	5	3	75	1	3
2	1	3	4	2	3	3	1	0	1	1	1	1	1	1	1	77.7778	1	1	1	0	0	0	0	1	1	1	0	1	1	1	1	1	0	1	0	1	1	1	5	5	5	5	5	5	5	5	100	1	4
2	1	3	4	2	3	3	1	0	1	1	1	1	1	1	1	77.7778	1	0	1	0	0	0	0	1	0	0	0	1	0	0	0	0	0	1	0	0	0	0	4	4	4	4	4	4	4	4	75	1	2
1	2	3	4	2	3	3	1	0	1	1	1	1	1	1	1		1	0	1	0	0	0	0	1	0	1	1	1	0	0	0	1	0	1	1	1	0	1	4	5	4	5	5	5	3	5		0	888
1	2	3	2	7	3	3	1	0	1	1	1	1	1	1	1		1	0	0	0	0	0	0	0	0	1	0	0	0	0	0	1	0	1	0	0	0	1	5	5	5	4	5	5	4	4		0	888
1	2	2	2	7	3	3	1	0	1	1	1	1	1	1	1	77.7778	1	0	0	0	0	0	0	1	0	0	0	1	1	0	1	1	0	1	0	0	1	0	5	5	5	5	5	5	5	5	100	1	3
2	2	3	2	7	3	3	1	0	1	1	1	1	1	1	1		1	0	1	0	0	0	0	1	0	1	0	1	1	1	0	1	0	0	0	0	0	1	4	5	4	5	4	4	5	5		0	888
1	2	3	1	2	3	3	1	0	1	1	1	1	1	1	1		1	0	0	0	0	0	0	0	1	0	0	0	0	0	0	0	0	0	0	0	0	0	5	5	5	5	5	5	3	4		0	888
2	2	3	4	1	4	3	1	0	1	1	1	1	1	1	1	77.7778	1	1	1	0	0	0	0	1	1	1	0	1	0	0	0	0	0	1	0	0	0	0	5	5	5	5	5	5	5	5	100	1	4
1	2	3	4	2	4	3	1	0	1	1	1	1	1	1	1	77.7778	1	0	1	0	0	0	0	1	0	0	0	1	0	1	1	1	0	0	0	0	0	0	5	5	5	5	5	4	4	4	90.625	1	2
2	2	1	4	2	4	3	1	0	1	1	1	1	1	1	1	77.7778	1	0	0	0	0	0	0	1	0	1	1	1	0	0	1	1	0	0	0	0	1	1	5	5	5	5	5	5	5	5	100	1	4
1	2	3	5	1	4	3	1	0	1	1	1	0	1	1	1	66.6667	1	0	0	0	0	0	0	1	1	0	0	1	0	1	1	1	1	1	0	0	0	1	5	4	4	4	5	4	5	5	87.5	1	2
1	3	2	1	2	4	3	1	0	1	1	1	1	1	1	1	77.7778	1	0	1	0	0	0	0	1	0	0	0	1	1	1	1	1	0	1	0	1	0	1	4	4	5	5	3	5	4	4	81.25	1	3
2	2	3	2	2	4	3	1	0	1	1	1	1	1	1	1	77.7778	1	1	0	0	0	0	0	1	0	0	0	1	1	1	1	1	1	1	0	0	0	1	5	5	5	5	5	5	5	5	100	1	4
2	2	3	4	2	4	3	1	0	1	1	1	1	1	1	1		1	1	0	0	0	0	0	1	0	0	0	1	0	1	1	1	0	1	0	0	0	1	5	5	5	5	5	5	5	5		0	888
2	2	3	4	2	4	3	1	0	1	1	1	1	1	1	1		1	1	0	0	0	0	0	1	0	0	0	1	0	1	1	1	0	1	0	0	0	1	5	5	5	5	5	5	5	5		0	888
2	2	3	4	2	4	3	1	0	1	1	1	1	1	1	0	66.6667	1	1	1	0	0	0	0	1	0	0	0	1	0	0	0	0	1	0	0	0	0	0	4	5	5	4	5	5	4	3	84.375	1	4
2	2	3	4	2	4	3	1	0	1	1	1	1	1	1	1	77.7778	1	1	0	0	0	0	0	1	0	0	0	1	0	1	1	1	0	1	0	0	1	1	5	5	5	5	5	5	5	5	100	1	4
1	2	2	2	7	4	3	1	0	1	1	1	1	1	1	1	77.7778	1	1	1	0	0	0	0	1	1	1	1	1	1	1	1	1	1	1	1	1	1	1	4	4	4	4	4	4	4	4	75	1	4
1	2	2	2	7	4	3	1	0	1	1	1	1	1	1	1	77.7778	1	0	0	0	0	0	0	1	1	0	0	1	1	1	1	0	0	0	0	1	1	1	5	5	5	5	5	4	4	5	93.75	1	2
1	3	2	2	7	4	3	1	0	1	1	1	1	1	1	0		0	0	1	0	0	0	0	1	1	1	1	1	1	1	1	1	0	1	0	0	1	1	3	5	5	5	4	4	5	5		0	888
1	3	3	2	7	4	3	1	0	1	1	1	1	1	1	1	77.7778	1	1	1	0	0	0	0	1	1	0	0	1	1	1	1	1	0	1	0	1	1	0	5	5	5	5	5	5	4	4	93.75	1	3
2	3	3	2	7	4	3	1	0	1	1	1	1	1	1	1		1	0	0	0	0	0	0	1	1	0	0	1	1	1	1	1	0	1	1	1	1	1	5	5	4	5	5	3	2	5		0	888
2	3	2	2	7	4	3	1	0	1	1	1	1	1	1	1	77.7778	1	0	0	0	0	0	0	1	0	0	0	1	1	1	0	1	0	1	0	0	0	1	5	5	5	5	5	5	5	5	100	1	2
1	4	3	2	7	4	3	1	0	1	1	1	1	1	1	1	77.7778	1	0	0	0	0	0	0	1	0	1	0	1	0	0	0	1	0	0	0	0	0	0	5	4	4	5	5	5	4	3	84.375	1	4
2	2	3	4	2	4	3	1	0	1	1	1	1	1	1	1	77.7778	1	1	1	0	0	0	0	1	1	1	0	1	0	0	0	1	0	0	0	0	0	0	5	5	5	5	5	5	5	5	100	1	4
2	1	1	3	2	2	4	1	0	1	1	1	1	1	1	1	77.7778	1	1	1	0	0	0	0	1	1	0	0	1	0	1	1	0	0	0	1	1	1	1	5	5	5	4	4	4	4	5	87.5	1	2
1	1	3	2	7	2	4	1	0	1	1	1	1	1	1	1		1	0	0	0	0	0	0	1	0	0	0	0	0	1	1	1	0	0	0	1	0	0	5	5	5	5	5	5	5	5		0	888
1	1	3	2	7	2	4	1	0	1	1	0	1	1	1	1	66.6667	1	0	1	0	0	0	0	1	1	1	1	1	1	1	0	1	1	0	0	0	0	1	4	3	5	3	4	3	3	3	62.5	1	3
1	2	3	2	7	2	4	1	0	1	1	1	1	1	1	1	77.7778	1	0	1	0	0	0	0	1	1	0	1	1	1	0	0	1	0	1	1	1	1	1	5	5	5	5	5	5	1	5	87.5	1	4
2	3	3	4	2	2	4	1	0	1	1	1	1	1	1	1	77.7778	1	0	0	0	0	0	0	0	0	0	0	0	0	0	0	0	0	0	0	0	0	0	3	4	4	4	4	4	3	4	68.75	1	4
1	2	3	4	2	3	4	1	0	1	1	1	1	1	1	1	77.7778	1	1	0	0	0	0	0	1	0	0	0	1	1	0	0	0	0	1	0	0	0	0	4	4	5	5	5	5	4	4	87.5	1	2
1	3	3	4	2	4	4	1	0	1	1	1	1	1	1	1		1	1	1	0	0	0	0	1	0	0	0	0	0	0	0	1	0	0	0	0	0	0	5	5	5	5	5	5	5	5		0	888
2	3	3	4	2	4	4	1	0	1	1	1	1	1	1	1	77.7778	1	1	1	0	0	0	0	1	0	0	0	0	0	0	0	1	0	1	0	0	0	0	5	5	5	5	5	5	5	3	93.75	1	3
2	3	3	4	2	4	4	1	0	1	1	1	1	1	1	1	77.7778	1	0	0	0	0	0	0	1	1	0	0	0	0	0	0	1	1	0	0	0	0	0	4	4	5	4	5	5	3	3	78.125	1	3
2	1	3	4	2	2	5	1	0	1	1	1	1	1	1	1	77.7778	1	0	1	0	0	0	0	1	0	0	0	0	0	0	0	1	0	1	0	0	0	0	5	5	5	5	5	5	5	5	100	1	3
1	2	3	4	1	3	5	1	0	1	1	1	1	1	1	1		1	0	0	0	0	0	0	1	1	1	1	1	1	1	1	1	1	1	1	1	1	1	4	4	4	4	4	4	4	4		0	888
2	2	3	2	2	3	5	1	0	1	1	1	1	1	1	1		1	0	1	0	0	0	0	1	0	1	1	1	0	1	0	1	0	1	1	1	1	1	4	4	4	3	3	3	3	3		0	888
2	3	1	3	2	4	5	1	0	1	1	1	1	1	1	1	77.7778	1	1	1	0	0	0	0	1	0	0	0	0	0	0	0	0	0	0	0	0	0	0	5	5	5	5	5	5	5	5	100	1	1
2	4	3	2	7	4	5	1	0	1	1	1	1	1	1	1	77.7778	1	1	0	0	0	0	0	1	1	1	1	1	0	0	0	0	1	1	0	1	1	0	4	4	3	4	4	5	5	3	75	1	4
2	2	3	4	7	4	5	1	0	0	1	1	1	1	1	1		1	0	0	0	0	0	0	1	0	1	1	0	0	1	1	1	1	0	1	0	1	1	4	4	4	4	4	3	3	4		0	888
1	3	2	3	2	4	5	1	0	1	1	1	1	1	1	1	77.7778	0	0	1	0	0	0	0	1	0	0	0	1	0	0	0	1	0	0	0	0	0	0	4	4	4	4	4	4	4	4	75	1	4
1	1	3	4	1	2	6	1	0	1	1	1	1	1	1	1		1	0	0	0	0	0	0	0	0	0	0	0	0	0	0	0	0	0	0	0	0	0	4	4	4	5	4	4	5	4		0	888
1	1	3	4	1	2	6	1	0	1	1	1	1	1	1	0	66.6667	1	1	1	0	0	0	0	1	0	1	0	0	1	0	1	1	0	0	0	0	0	0	5	5	5	5	5	5	4	4	93.75	1	3
1	1	3	4	1	2	6	1	0	1	1	1	1	1	1	1	77.7778	1	0	1	0	0	0	0	0	0	0	0	0	0	0	0	1	0	1	0	0	0	1	4	4	3	5	5	5	2	4	75	1	3
2	2	3	4	1	2	6	1	0	1	1	1	1	1	1	1		1	0	0	0	0	0	0	1	0	0	0	1	0	1	0	0	0	0	0	0	0	1	5	5	5	5	5	5	5	5		0	888
1	1	2	2	7	2	6	1	0	1	1	1	1	1	1	1		1	0	0	0	0	0	0	1	0	1	1	1	0	1	1	0	0	1	0	0	0	1	5	5	5	5	5	5	5	5		0	888
1	1	3	2	7	2	6	1	0	1	1	1	1	1	1	1		1	0	0	0	0	0	0	1	1	1	1	1	1	1	1	1	1	1	1	1	1	1	5	4	4	4	4	4	4	4		0	888
2	1	3	2	7	2	6	1	0	1	1	1	0	1	1	1		0	0	0	0	1	0	0	1	0	0	1	1	0	1	0	1	1	1	1	0	0	1	5	4	4	5	4	4	5	5		0	888
2	1	3	2	7	2	6	1	0	1	1	1	1	1	1	1		1	0	0	0	0	0	0	1	1	1	1	1	1	1	1	1	1	1	1	1	1	1	5	5	5	5	5	5	5	5		0	888
2	1	3	2	7	2	6	1	0	1	1	1	1	1	1	1		1	0	0	0	0	0	0	1	1	1	1	1	0	1	1	0	1	1	0	1	1	1	5	4	4	4	4	5	3	5		0	888
2	1	3	2	7	2	6	1	0	1	1	1	1	1	1	1		1	0	0	0	0	0	0	1	1	1	0	1	1	1	1	1	1	1	0	1	1	0	4	4	5	4	4	3	4	5		0	888
2	1	3	2	7	2	6	1	0	1	1	1	1	1	1	1		1	0	0	0	0	0	0	1	1	0	1	1	1	1	0	1	1	1	1	0	1	1	4	4	4	4	4	3	5	5		0	888
2	1	3	2	7	2	6	1	0	1	1	1	1	1	1	1	77.7778	1	0	0	0	0	0	0	1	1	0	1	1	1	0	1	1	1	1	0	1	1	1	5	5	5	5	5	5	5	5	100	1	3
2	1	3	2	7	2	6	1	0	1	1	1	1	1	1	1	77.7778	1	0	0	0	0	0	0	1	0	0	0	0	0	0	0	1	1	0	0	0	1	0	4	4	4	4	4	4	4	4	75	1	4
2	1	3	2	7	2	6	1	0	1	1	1	1	1	1	1	77.7778	1	0	0	0	0	0	0	1	1	0	0	1	1	0	1	1	0	1	0	0	0	0	5	5	5	5	5	4	5	3	90.625	1	2
1	1	3	4	7	2	6	1	0	1	1	1	1	1	1	1		1	0	1	0	0	0	0	1	1	0	0	1	0	1	1	0	0	1	0	1	1	1	5	5	4	4	5	4	2	5		0	888
1	1	3	4	7	2	6	1	0	1	1	1	0	0	1	1	55.5556	1	0	0	0	0	0	0	1	0	0	0	1	0	0	0	1	0	1	0	0	0	0	5	5	5	5	5	5	5	5	100	1	3
2	1	3	4	7	2	6	1	0	1	1	1	1	1	1	1	77.7778	1	0	0	0	0	0	0	1	1	1	0	1	1	1	0	0	0	1	0	0	0	0	5	5	5	5	5	5	5	5	100	1	4
1	2	3	4	7	2	6	1	0	1	1	1	1	0	1	1	66.6667	1	0	0	0	0	0	0	1	0	0	0	0	0	0	0	0	0	1	0	0	0	0	5	5	4	5	4	5	3	5	87.5	1	4
1	1	3	4	2	2	6	1	0	1	1	1	1	1	1	1	77.7778	1	0	0	0	0	0	0	1	0	0	1	1	1	1	0	1	1	1	0	0	0	1	3	4	4	4	4	4	4	4	71.875	1	2
2	2	3	5	3	3	6	1	0	1	1	1	1	1	1	1	77.7778	1	0	0	0	0	0	0	0	0	0	0	0	0	0	0	0	1	0	0	0	0	0	5	4	4	5	4	5	4	4	84.375	1	2
1	2	3	1	1	3	6	1	0	1	1	1	1	1	1	1	77.7778	1	0	0	0	0	0	0	0	0	0	0	0	0	0	0	0	0	0	0	0	0	0	4	4	4	4	4	4	4	4	75	1	2
1	2	3	2	1	3	6	1	0	1	1	1	1	1	1	0	66.6667	1	0	0	0	0	0	0	1	1	0	1	0	0	0	1	1	0	1	0	1	1	1	4	5	4	4	4	4	2	4	71.875	1	2
1	2	3	4	1	3	6	1	0	1	1	1	1	1	1	1	77.7778	1	0	0	0	0	0	0	0	0	0	0	0	0	0	0	0	0	0	0	0	0	0	3	4	4	4	4	4	4	4	71.875	1	3
1	2	3	4	1	3	6	1	0	1	1	1	1	1	1	1	77.7778	1	0	0	0	0	0	0	1	0	0	0	0	0	0	0	0	0	1	1	1	1	1	5	5	5	5	5	5	5	5	100	1	3
2	2	3	2	7	3	6	1	0	1	1	1	1	1	1	1	77.7778	1	0	0	0	0	0	0	1	0	0	1	0	1	0	1	1	1	1	1	1	1	1	5	5	5	5	5	5	5	5	100	1	2
1	1	3	4	7	3	6	1	0	1	1	1	1	1	1	1	77.7778	1	1	1	0	0	0	0	1	1	0	1	1	0	0	0	1	0	1	0	0	0	0	5	5	5	5	5	5	5	5	100	1	2
2	1	3	4	7	3	6	1	0	1	1	1	1	1	1	1	77.7778	1	0	1	0	0	0	0	1	1	0	0	1	1	1	1	1	0	1	0	1	1	0	4	3	5	3	4	3	4	5	71.875	1	2
1	2	2	4	7	3	6	1	0	1	1	1	1	1	1	1	77.7778	1	1	1	1	0	0	0	1	1	1	1	1	1	1	1	1	1	1	1	1	1	1	5	5	5	5	5	5	5	5	100	1	4
1	2	3	4	7	3	6	1	0	1	1	1	1	1	1	1	77.7778	1	0	0	0	0	0	0	1	0	0	0	0	0	0	0	0	0	1	0	0	0	0	5	5	4	5	4	5	5	4	90.625	1	2
1	2	3	4	7	3	6	1	0	1	1	1	1	1	1	1	77.7778	1	0	0	0	0	0	0	1	1	0	0	0	1	0	0	0	0	1	0	0	0	0	5	5	5	5	5	4	5	3	90.625	1	2
2	3	3	2	1	4	6	1	0	1	1	1	1	1	1	1	77.7778	1	0	1	0	0	0	0	0	1	1	0	0	0	0	1	1	0	1	0	0	1	0	5	5	5	4	5	4	4	4	87.5	1	2
1	2	3	4	2	4	6	1	0	1	1	1	1	1	1	1		1	1	1	0	0	0	0	0	0	0	0	0	0	0	0	0	0	0	0	0	0	0	5	5	5	5	5	5	5	5		0	888
2	2	2	2	7	4	6	1	0	1	1	1	1	1	1	1		1	0	0	0	0	0	0	0	1	0	0	0	1	1	1	1	1	1	0	0	1	1	4	5	4	5	4	5	5	5		0	888
1	3	3	2	7	4	6	1	0	1	1	1	1	1	1	1		1	0	0	0	0	0	0	1	1	0	0	1	0	1	1	1	0	1	0	1	1	1	5	4	5	4	4	5	4	4		0	888
2	2	2	4	7	4	6	1	0	1	1	1	1	1	1	1		1	0	1	0	0	0	0	1	0	1	0	1	1	1	1	1	1	0	1	1	1	1	5	4	5	5	4	5	5	5		0	888
2	1	3	2	7	2	7	1	0	1	1	1	1	1	1	1		1	0	0	0	0	0	0	1	1	0	0	1	0	0	0	1	0	0	0	0	0	0	4	5	5	4	5	5	5	5		0	888
1	2	3	2	7	2	7	1	0	1	1	1	1	1	1	1	77.7778	1	0	0	0	0	0	0	1	1	1	1	0	1	1	1	1	1	1	1	1	1	1	4	4	5	4	4	5	3	4	78.125	1	4
1	2	3	4	1	4	7	1	0	1	1	1	1	1	1	1		1	0	0	0	0	0	0	1	1	0	0	1	0	0	0	0	0	1	0	0	0	0	5	5	5	5	5	5	5	5		0	888
1	3	3	2	7	4	7	1	0	1	1	1	1	0	1	1	66.6667	1	0	0	0	0	0	0	0	1	0	0	0	1	0	0	1	0	1	0	0	0	0	5	5	4	5	5	5	4	4	90.625	1	2
1	4	3	2	7	4	7	1	0	1	1	1	1	1	1	1		0	0	1	0	0	0	0	1	1	1	1	1	0	1	0	1	0	1	1	1	1	1	3	4	4	5	5	5	4	4		0	888
2	1	2	1	2	1	1	2	0	1	1	1	1	1	1	1	77.7778	1	0	1	0	0	0	0	1	1	0	1	1	1	1	1	1	1	1	1	1	1	1	5	5	5	5	5	5	5	5	100	1	3
1	1	2	4	2	2	1	2	0	1	1	1	1	1	1	1	77.7778	1	1	1	0	0	0	0	1	0	1	0	1	1	0	1	1	0	0	0	1	1	0	4	4	4	4	4	4	4	4	75	1	3
1	2	3	4	1	2	1	2	0	1	1	0	0	1	1	1	55.5556	1	0	0	0	0	0	0	0	1	0	0	1	0	0	0	0	0	0	0	0	0	0	4	5	4	4	5	5	3	4	81.25	1	3
2	1	3	1	2	2	1	2	0	1	1	1	1	1	1	1	77.7778	1	1	0	0	0	0	0	1	0	0	1	1	0	0	0	0	1	1	0	1	1	1	5	5	5	5	5	5	4	4	93.75	1	2
2	1	3	2	2	2	1	2	0	1	1	1	1	1	1	1	77.7778	1	0	0	0	0	0	0	1	1	1	1	1	1	1	1	1	1	1	1	1	1	1	5	5	4	3	5	3	5	4	81.25	1	4
2	1	3	3	2	2	1	2	0	1	1	1	1	1	1	1	77.7778	1	0	1	0	0	0	0	1	0	1	1	1	1	1	1	0	1	0	0	1	1	0	5	4	5	4	5	5	5	5	93.75	1	4
2	1	3	3	2	2	1	2	0	1	1	1	1	1	1	1	77.7778	1	1	1	0	0	0	0	1	0	0	0	1	1	1	0	1	0	0	1	0	0	1	5	5	5	5	5	5	5	5	100	1	2
2	2	3	3	2	2	1	2	0	1	1	1	1	1	1	1	77.7778	1	0	1	0	0	0	0	1	0	0	1	1	0	1	1	1	1	1	0	1	1	1	4	4	4	4	4	4	3	4	71.875	1	4
2	1	3	1	2	2	1	2	0	1	1	1	1	1	1	1	77.7778	1	1	1	0	0	0	0	0	1	0	1	1	1	1	1	1	0	1	0	1	0	1	4	5	5	5	5	5	5	5	96.875	1	4
2	1	4	2	7	2	1	2	0	1	1	1	1	1	1	1	77.7778	1	0	1	0	0	0	0	1	1	0	0	1	1	0	1	1	1	1	0	1	1	0	5	5	5	5	5	5	5	5	100	1	2
2	1	3	2	7	2	1	2	0	1	1	1	1	1	1	1	77.7778	1	1	1	0	0	0	0	1	0	0	0	1	1	1	0	0	0	1	0	0	0	0	5	5	5	5	5	4	5	5	96.875	1	2
1	1	2	1	2	2	1	2	0	1	1	1	1	0	1	0	55.5556	1	1	1	0	0	0	0	0	1	1	0	1	1	1	1	0	0	1	1	1	0	1	5	5	4	5	5	5	4	5	93.75	1	4
1	2	3	4	1	3	1	2	0	1	1	0	0	1	1	1	55.5556	0	0	1	0	0	0	0	1	0	0	0	1	0	0	0	0	0	1	0	1	1	1	4	5	5	3	4	4	4	4	78.125	1	3
1	2	3	3	2	3	1	2	0	1	1	1	1	1	1	1	77.7778	1	0	1	0	0	0	0	1	0	1	0	0	1	1	1	0	0	1	0	0	0	0	4	5	5	5	5	5	5	5	96.875	1	3
1	1	3	4	7	3	1	2	0	1	1	1	1	1	1	1	77.7778	1	1	1	0	0	0	0	0	1	0	0	1	0	0	0	1	0	0	0	0	0	0	3	5	4	4	3	4	4	4	71.875	1	2
2	2	3	3	2	3	1	2	0	1	1	1	1	1	1	1	77.7778	1	0	1	0	0	0	0	1	0	0	0	1	1	0	0	1	0	1	0	0	0	0	5	5	5	5	5	5	5	5	100	1	4
1	2	3	3	2	4	1	2	0	1	1	1	1	1	1	1	77.7778	1	0	1	0	0	0	0	1	1	0	1	0	0	0	0	1	0	0	0	0	0	0	5	5	4	5	5	5	3	4	87.5	1	4
2	2	3	3	2	4	1	2	0	1	1	1	1	1	1	1	77.7778	1	0	1	0	0	0	0	0	0	0	1	0	0	0	1	0	0	0	1	1	1	0	2	5	5	5	5	5	3	5	84.375	1	4
1	2	3	2	2	4	1	2	0	1	1	1	1	1	1	1	77.7778	1	0	0	0	0	0	0	1	0	0	0	1	0	0	1	0	0	0	0	1	1	0	5	5	5	5	4	5	4	4	90.625	1	4
2	1	3	1	2	1	2	2	0	1	1	1	1	1	1	1		1	0	0	0	0	0	0	1	1	1	1	1	1	1	1	1	1	1	1	1	1	1	5	5	5	5	5	5	5	5		0	888
2	1	3	3	2	1	2	2	0	1	1	1	1	1	1	1	77.7778	1	0	0	1	0	0	0	1	0	0	0	1	0	0	0	1	0	0	1	0	0	0	5	5	5	5	5	4	4	5	93.75	1	3
1	2	3	2	1	2	2	2	0	1	1	1	1	1	1	1	77.7778	1	1	1	0	0	0	0	1	0	0	1	0	0	1	0	0	1	1	0	0	0	1	5	5	5	5	5	5	5	5	100	1	3
2	1	4	1	2	2	2	2	0	1	1	1	1	1	1	0	66.6667	1	1	1	0	0	0	0	1	0	0	0	1	0	0	0	0	1	0	0	0	0	0	4	5	5	5	5	5	3	5	90.625	1	3
2	1	3	4	2	2	2	2	0	1	0	1	1	1	1	1	66.6667	1	0	0	0	0	0	0	1	0	0	0	0	0	0	0	0	0	0	0	0	0	0	4	4	4	4	4	4	5	4	78.125	1	3
2	1	3	4	2	2	2	2	0	1	1	1	1	1	1	1	77.7778	1	0	1	0	0	0	0	1	1	0	1	1	1	1	1	0	1	0	1	1	0	0	5	5	5	5	5	5	5	5	100	1	3
1	1	3	2	7	2	2	2	0	1	1	1	1	1	1	1	77.7778	0	0	1	0	0	0	0	1	0	1	1	1	1	1	0	1	0	1	1	1	1	1	5	5	4	4	4	5	2	5	81.25	1	4
1	2	3	4	1	3	2	2	0	1	1	1	1	1	1	0	66.6667	1	0	1	0	0	0	0	1	0	0	0	1	1	0	1	1	1	1	0	1	1	0	5	5	4	4	5	4	3	4	81.25	1	2
2	2	1	1	2	3	2	2	0	1	1	1	1	1	1	1	77.7778	1	1	1	1	1	1	1	1	1	0	1	1	1	0	1	1	1	1	0	0	1	0	5	5	5	5	5	5	5	5	100	1	4
2	2	3	1	2	3	2	2	0	1	1	1	1	1	1	1	77.7778	1	1	1	0	0	0	0	1	1	1	1	1	1	1	0	1	1	1	1	1	1	1	5	5	5	5	5	5	5	4	96.875	1	4
2	2	3	1	2	3	2	2	0	1	1	1	1	1	1	1	77.7778	1	1	1	0	0	0	0	1	0	0	1	1	1	1	0	0	1	0	0	0	0	0	5	5	5	4	5	5	5	5	96.875	1	4
1	3	3	2	2	3	2	2	0	1	1	1	1	1	1	1	77.7778	1	0	0	0	0	0	0	0	0	0	0	0	0	0	0	0	0	0	0	0	0	0	5	5	5	5	5	5	5	5	100	1	4
2	1	3	2	1	1	3	2	0	1	1	1	1	1	1	1		1	0	1	0	0	0	0	1	1	0	1	1	0	1	1	0	0	0	1	0	1	0	4	4	4	4	4	4	4	4		0	888
1	1	3	3	2	1	3	2	0	1	1	1	1	1	1	1	77.7778	1	0	0	0	0	0	0	1	0	0	0	1	1	1	1	0	0	0	0	0	0	0	4	4	4	4	4	4	4	4	75	1	4
2	1	3	4	2	1	3	2	0	1	1	1	1	1	1	1		1	1	1	0	0	0	0	1	0	0	1	1	0	1	1	0	0	1	1	0	1	1	5	5	5	5	5	5	5	5		0	888
1	1	3	3	2	1	3	2	0	1	1	1	1	1	1	1	77.7778	1	0	0	0	0	0	0	1	0	0	1	1	0	1	1	0	1	1	1	1	1	1	5	5	5	5	5	5	5	5	100	1	3
2	1	3	4	7	1	3	2	0	1	1	1	1	1	1	1		1	0	1	0	0	0	0	1	1	1	0	0	0	0	0	1	0	1	0	0	0	0	4	4	4	4	4	4	2	2		0	888
2	1	3	4	7	1	3	2	0	1	1	1	1	1	1	1	77.7778	1	1	1	0	0	0	0	1	1	1	1	1	1	1	1	1	1	1	1	1	1	1	5	5	5	5	5	5	4	5	96.875	1	4
1	1	3	1	1	2	3	2	0	1	1	1	1	1	1	1	77.7778	1	0	1	0	0	0	0	0	1	0	1	1	0	0	0	0	1	1	0	1	0	0	4	4	4	4	4	4	4	4	75	1	2
2	2	3	1	1	2	3	2	0	1	1	1	1	1	1	1		1	0	1	0	0	0	0	1	1	1	1	1	1	1	1	1	0	1	1	1	1	1	3	4	4	4	4	4	4	4		0	888
1	1	3	2	1	2	3	2	0	1	1	1	1	1	1	1	77.7778	1	0	1	0	0	0	0	0	0	0	0	0	0	1	1	1	0	0	0	1	1	0	4	4	5	4	4	4	4	4	78.125	1	2
2	1	3	2	1	2	3	2	0	1	1	1	1	1	1	1		1	0	1	0	0	0	0	1	0	0	1	1	0	1	1	1	0	0	1	1	1	1	5	4	5	5	4	5	5	5		0	888
1	1	3	1	2	2	3	2	0	1	1	1	1	1	1	1	77.7778	1	1	1	0	0	0	0	1	0	0	1	1	1	0	1	0	0	0	0	0	0	0	5	5	5	4	4	5	2	3	78.125	1	4
2	1	3	1	2	2	3	2	0	1	1	1	1	1	1	1	77.7778	1	1	1	0	0	0	0	1	0	0	1	1	1	1	1	1	0	0	1	1	1	0	5	4	5	5	4	4	4	5	87.5	1	3
2	1	3	1	2	2	3	2	0	1	1	1	1	1	1	1	77.7778	1	0	1	0	0	0	0	1	0	0	0	1	1	1	0	1	0	1	0	0	0	0	5	5	5	5	5	4	5	5	96.875	1	4
2	2	3	1	2	2	3	2	0	1	1	1	1	1	1	1	77.7778	1	1	1	0	0	0	0	1	1	1	1	1	0	0	0	1	0	0	0	1	1	0	5	5	5	4	5	5	3	3	84.375	1	2
1	1	2	3	2	2	3	2	0	1	1	1	1	1	1	1	77.7778	0	0	1	0	0	0	0	0	1	0	1	0	1	0	0	0	0	0	0	0	1	0	5	5	5	5	5	5	5	5	100	1	4
1	1	3	1	2	2	3	2	0	1	1	1	1	1	1	1	77.7778	1	1	1	0	0	0	0	1	1	1	1	1	1	0	1	1	0	1	0	1	1	1	5	5	5	5	5	5	5	5	100	1	3
1	2	3	4	2	2	3	2	0	1	1	1	1	1	1	1	77.7778	1	1	1	0	0	0	0	1	1	0	0	1	0	0	0	1	1	0	0	0	0	0	4	4	4	3	3	4	3	3	62.5	1	3
1	1	3	1	7	2	3	2	0	1	1	1	1	0	1	1	66.6667	1	0	1	0	0	0	0	1	1	0	1	1	0	1	1	0	0	1	0	0	1	1	5	5	5	4	5	5	4	5	93.75	1	3
1	1	2	2	7	2	3	2	0	1	1	1	1	1	1	1		1	0	1	0	0	0	0	1	0	0	1	1	1	1	1	1	1	1	1	1	1	1	5	5	5	5	5	4	5	5		0	888
1	1	3	2	7	2	3	2	0	1	1	1	1	1	1	1	77.7778	1	1	1	0	0	0	0	1	0	0	1	0	1	1	1	1	0	1	0	1	0	0	5	4	3	4	4	5	4	4	78.125	1	4
2	1	3	2	7	2	3	2	0	1	1	1	1	1	1	0		1	0	1	0	0	0	0	1	0	1	1	1	1	1	0	0	1	0	0	0	0	1	4	5	4	5	5	5	4	5		0	888
2	1	3	2	7	2	3	2	0	1	1	1	1	1	1	1		1	0	0	0	0	0	0	1	1	0	1	1	1	1	1	1	1	0	0	1	1	1	5	5	5	5	5	5	5	5		0	888
2	2	3	2	7	2	3	2	0	1	1	1	1	1	1	1		1	0	1	0	0	0	0	1	0	0	1	1	1	1	1	1	1	1	1	1	1	1	4	5	5	5	5	5	5	5		0	888
2	2	3	1	2	3	3	2	0	1	1	1	1	1	1	1	77.7778	1	0	1	0	0	0	0	1	1	0	1	1	1	1	1	1	1	1	1	1	0	1	5	5	5	5	5	5	5	4	96.875	1	4
2	2	3	1	2	3	3	2	0	1	1	1	1	1	1	1	77.7778	0	0	1	0	0	0	1	1	0	1	1	1	1	1	0	1	0	0	0	0	0	0	5	5	5	5	5	5	5	5	100	1	3
2	2	3	4	2	3	3	2	0	1	1	1	1	1	1	1	77.7778	1	1	1	0	0	0	0	1	0	0	1	1	1	1	1	1	1	1	0	1	1	1	5	5	5	5	5	5	5	5	100	1	2
1	2	3	3	2	3	3	2	0	1	1	1	1	1	1	1		1	1	1	0	0	0	0	1	0	0	1	1	1	0	0	1	0	0	0	0	0	0	4	5	5	3	4	3	5	4		0	888
2	1	3	2	7	3	3	2	0	1	1	1	1	1	1	1		1	0	0	0	0	0	0	1	1	1	1	1	0	1	1	1	1	0	1	1	1	1	4	4	4	4	4	4	4	4		0	888
1	2	3	3	2	4	3	2	0	1	1	1	1	1	1	1	77.7778	1	1	1	0	0	0	0	1	0	1	1	0	1	1	0	1	1	0	0	1	0	1	4	4	5	5	5	5	5	5	93.75	1	2
2	2	3	2	7	1	4	2	0	1	1	1	1	1	1	1		1	0	0	0	0	0	0	1	1	0	1	1	0	1	0	1	1	1	1	0	0	1	5	5	4	4	5	5	4	5		0	888
1	2	3	3	2	3	4	2	0	1	1	1	1	1	1	1	77.7778	1	1	1	0	0	0	0	1	1	1	1	1	1	1	1	1	1	1	1	1	1	1	3	5	5	5	3	5	5	5	87.5	1	3
1	2	3	1	2	2	5	2	0	1	1	1	1	1	1	1	77.7778	1	1	1	0	0	0	0	1	0	0	1	1	1	1	1	1	1	1	1	1	1	1	5	5	5	5	5	5	5	5	100	1	3
1	1	3	2	7	3	5	2	0	1	1	1	0	1	1	1		1	0	1	0	0	0	0	1	0	0	0	1	1	0	0	0	0	1	0	0	0	0	5	5	5	4	3	4	5	3		0	888
1	1	3	2	7	3	5	2	0	1	1	1	1	1	1	1		1	0	0	0	0	0	0	1	1	0	0	0	1	0	0	0	0	1	0	0	0	0	5	5	5	4	5	4	5	4		0	888
1	1	3	2	7	3	5	2	0	1	1	1	1	1	1	1	77.7778	1	0	0	0	0	0	0	0	0	0	0	0	0	0	0	1	0	0	0	0	0	0	5	5	5	5	5	5	5	5	100	1	4
2	1	3	2	7	1	6	2	0	1	1	1	1	1	1	1	77.7778	1	0	1	0	0	0	0	1	1	0	1	1	0	0	0	1	1	1	1	1	1	1	4	4	4	4	4	4	4	4	75	1	2
1	1	3	2	1	2	6	2	0	1	1	1	1	1	1	1	77.7778	1	0	0	0	0	0	0	0	0	0	0	0	0	0	0	0	0	0	0	0	0	0	5	5	5	5	5	5	4	5	96.875	1	3
1	1	3	1	2	2	6	2	0	1	1	1	1	1	1	1	77.7778	1	0	0	0	0	0	0	1	0	0	1	1	1	1	1	1	0	0	0	0	0	1	5	5	5	5	5	5	5	5	100	1	4
2	1	2	3	2	2	6	2	0	1	1	1	1	1	1	1	77.7778	1	1	1	0	0	0	0	1	0	0	1	1	1	1	1	0	1	0	0	1	1	0	5	5	5	5	5	5	5	5	100	1	3
1	1	3	2	7	2	6	2	0	1	1	1	1	1	1	1		1	0	1	0	0	0	0	0	1	0	1	1	1	1	1	1	1	0	0	1	1	1	4	4	5	4	5	4	5	5		0	888
1	1	3	2	7	2	6	2	0	1	1	1	0	1	1	1	66.6667	1	0	1	0	0	0	0	0	1	0	1	0	1	0	1	0	0	1	1	0	0	0	4	5	4	4	4	5	4	5	84.375	1	3
2	1	3	2	7	2	6	2	0	1	1	1	1	1	1	0	66.6667	1	1	1	0	0	0	0	1	0	0	0	0	0	0	0	0	0	1	0	0	0	0	5	5	5	5	5	5	3	3	87.5	1	4
1	2	3	2	7	2	6	2	0	1	1	1	1	1	1	1		1	0	0	0	0	0	0	1	0	0	0	1	0	0	1	0	0	0	0	0	0	0	5	5	5	5	5	5	5	5		0	888
2	2	3	2	7	2	6	2	0	1	1	1	1	1	1	1	77.7778	1	0	0	0	0	0	0	0	0	0	0	0	0	0	0	0	0	0	0	0	0	0	5	5	5	5	5	3	4	5	90.625	1	2
1	1	3	4	7	2	6	2	0	1	0	1	0	1	0	1	44.4444	1	0	0	0	0	0	0	1	1	0	0	1	1	1	0	1	1	1	1	0	1	0	4	4	4	4	5	4	5	4	81.25	1	2
2	2	3	4	7	2	6	2	0	1	1	1	1	1	1	1		1	0	1	0	0	0	0	1	1	1	0	0	0	0	1	1	1	1	0	1	1	0	5	5	5	4	5	4	5	5		0	888
1	2	3	4	2	3	6	2	0	1	1	1	1	1	1	1	77.7778	1	1	1	0	0	0	0	1	0	0	0	1	1	1	1	1	0	0	1	0	0	0	5	5	5	5	5	5	5	5	100	1	2
1	2	3	2	7	3	6	2	0	1	1	1	1	0	1	1		1	0	0	0	0	0	0	1	1	0	1	1	1	1	1	1	1	0	1	0	1	1	4	5	5	4	4	4	5	5		0	888
1	2	3	2	7	3	6	2	0	1	1	1	1	1	1	1	77.7778	1	1	1	0	0	0	0	1	1	0	0	0	1	0	0	1	0	1	0	0	0	1	5	5	5	5	5	5	5	5	100	1	2
1	2	3	2	7	3	6	2	0	1	1	1	1	1	1	1	77.7778	1	0	0	0	0	0	0	1	0	1	1	1	1	1	1	1	1	1	1	0	0	1	4	4	4	4	4	4	4	4	75	1	4
2	2	3	2	7	3	6	2	0	1	1	1	1	1	1	1		1	1	1	0	0	0	0	1	1	0	0	1	1	0	0	1	0	0	0	0	0	1	4	4	4	4	4	4	4	4		0	888
2	2	1	4	1	4	6	2	0	1	1	1	1	1	1	1	77.7778	1	0	0	0	0	0	0	1	1	1	1	1	1	1	1	1	1	1	1	1	1	1	4	4	4	4	4	4	4	4	75	1	4
2	2	3	3	2	4	6	2	0	1	1	1	1	1	1	1	77.7778	1	1	1	0	0	0	0	1	0	0	0	1	1	1	1	1	0	0	0	0	0	0	5	5	5	4	5	5	4	4	90.625	1	3
1	2	3	2	7	3	7	2	0	1	1	1	1	1	1	0	66.6667	1	0	1	0	0	0	0	1	1	0	1	0	1	0	1	0	1	1	0	0	1	1	5	5	5	5	5	5	5	5	100	1	3
1	2	3	2	1	4	7	2	0	1	1	1	1	1	1	1	77.7778	1	0	0	0	0	0	0	0	0	0	1	1	1	0	1	1	1	0	0	1	1	0	4	5	5	5	5	5	5	4	93.75	1	3
2	1	1	1	2	1	1	3	0	1	1	1	1	1	1	0		1	0	1	0	0	0	0	1	1	0	0	1	0	0	1	1	0	0	0	0	0	1	4	4	4	4	4	4	3	4		0	888
2	1	3	1	2	1	1	3	0	1	1	1	1	1	1	1	77.7778	1	0	1	0	0	0	0	1	0	1	1	0	1	0	1	0	1	0	1	0	1	0	4	3	5	3	5	3	5	3	71.875	1	2
1	1	3	1	2	1	1	3	0	1	1	1	1	1	1	1	77.7778	1	1	1	1	0	0	0	1	0	0	1	1	1	0	0	1	0	1	0	0	1	0	5	4	4	4	5	4	5	3	81.25	1	4
2	1	3	1	2	2	1	3	0	1	1	1	1	1	1	1	77.7778	1	1	1	0	0	0	0	0	0	0	0	1	0	0	0	0	0	0	0	0	0	0	5	5	5	5	5	5	4	4	93.75	1	4
2	1	3	2	2	2	1	3	0	1	1	1	1	1	1	1		1	0	0	0	0	0	0	1	0	0	1	1	0	1	0	1	1	1	0	1	1	1	5	5	4	5	5	5	5	5		0	888
2	1	2	1	7	2	1	3	0	1	1	1	1	1	1	1	77.7778	1	1	1	0	0	0	0	1	0	1	1	1	0	0	0	1	1	1	1	0	1	1	5	5	5	5	4	4	4	4	87.5	1	3
2	1	3	2	7	2	1	3	0	1	1	1	1	1	1	1		1	0	1	0	0	0	0	0	1	1	1	1	0	1	1	1	1	1	0	1	1	0	5	5	5	5	5	5	5	5		0	888
2	1	2	2	7	2	1	3	0	1	1	1	1	1	1	1	77.7778	1	0	0	0	0	0	0	1	1	1	1	1	1	1	1	1	1	0	0	0	1	1	5	5	5	5	5	5	5	5	100	1	2
2	2	1	1	2	3	1	3	0	1	1	1	1	1	1	1	77.7778	1	0	1	0	0	0	0	1	1	0	1	1	0	1	1	0	1	1	1	1	1	0	4	5	5	5	5	5	5	5	96.875	1	2
2	2	1	3	2	3	1	3	0	1	1	1	1	1	1	1	77.7778	1	1	0	0	0	0	0	1	0	0	0	1	0	0	0	1	0	0	0	0	0	1	5	5	5	5	5	5	4	5	96.875	1	3
1	2	3	3	1	3	1	3	0	1	1	1	1	1	1	1	77.7778	1	0	1	0	0	0	0	0	0	0	0	0	0	0	0	0	0	0	0	0	0	0	4	4	4	4	5	5	4	4	81.25	1	4
1	1	3	4	2	3	1	3	0	1	1	1	1	1	1	1		1	0	0	0	0	0	0	1	0	1	1	1	1	1	1	1	1	0	1	1	1	1	5	5	5	5	5	5	5	5		0	888
1	2	3	4	2	3	1	3	0	1	1	1	1	1	1	1	77.7778	1	1	1	0	0	0	0	1	1	1	1	1	1	1	0	0	0	0	0	0	0	0	5	5	5	5	5	5	5	5	100	1	3
2	3	1	1	2	4	1	3	0	1	1	1	1	1	1	0	66.6667	1	0	1	0	0	0	0	1	0	0	0	1	0	1	0	0	1	1	0	0	0	0	4	5	4	4	4	4	3	4	75	1	3
2	4	3	1	2	4	1	3	0	1	1	1	1	1	1	1	77.7778	1	0	1	0	0	0	0	1	0	1	0	1	0	0	1	0	0	0	0	0	0	0	5	5	5	5	5	5	5	5	100	1	4
1	2	2	4	2	4	1	3	0	1	1	1	1	1	1	1	77.7778	1	0	1	0	0	0	0	1	0	0	0	1	1	0	1	0	0	1	0	0	0	0	5	5	5	5	5	5	4	4	93.75	1	3
1	4	3	4	2	4	1	3	0	1	1	1	1	1	1	1	77.7778	1	1	1	1	1	1	1	1	0	0	0	1	0	0	0	0	0	0	0	0	0	0	5	5	5	5	5	5	3	3	87.5	1	3
2	2	2	1	2	4	1	3	0	1	1	1	1	1	1	1	77.7778	1	1	1	0	0	0	0	1	0	0	1	1	1	1	1	0	1	0	0	1	1	0	5	5	5	5	5	5	4	5	96.875	1	4
2	1	3	4	2	1	2	3	0	1	1	1	1	1	1	1	77.7778	1	0	0	1	0	0	0	1	0	0	0	1	1	0	0	1	0	1	0	0	1	0	5	5	5	5	5	5	5	5	100	1	3
1	1	3	3	1	2	2	3	0	1	1	0	1	0	1	0	44.4444	1	0	0	0	0	0	0	0	1	1	0	0	0	1	0	1	0	0	1	0	1	1	5	4	4	5	4	4	5	4	84.375	1	4
1	2	3	4	2	2	2	3	0	1	1	1	1	1	1	1	77.7778	1	1	1	0	0	0	0	1	1	1	1	1	1	1	1	1	1	1	1	1	1	1	4	5	5	5	5	5	5	5	96.875	1	4
1	1	3	2	7	2	2	3	0	1	1	1	1	1	1	1		1	0	1	0	0	0	0	1	0	0	0	1	0	0	0	1	0	0	0	0	0	0	2	4	4	4	4	4	4	4		0	888
2	1	2	2	7	2	2	3	0	1	0	1	1	1	1	1	66.6667	0	0	1	0	0	0	0	1	1	0	0	0	1	1	0	1	0	0	0	1	1	1	5	4	4	5	5	4	5	4	87.5	1	3
1	2	3	2	7	2	2	3	0	1	1	1	1	1	1	1		1	0	1	0	0	0	0	1	1	1	0	0	0	0	0	0	1	0	0	0	0	0	4	4	4	4	4	4	4	4		0	888
2	2	3	2	7	2	2	3	0	1	1	1	1	1	1	1		1	1	0	0	0	0	0	1	1	0	0	1	1	1	0	1	0	1	1	1	1	1	4	5	3	3	3	4	4	4		0	888
1	2	3	4	7	2	2	3	0	1	1	1	1	1	1	1	77.7778	1	0	0	0	0	0	0	1	1	1	1	1	1	1	1	1	1	1	1	1	1	1	5	5	5	5	5	5	5	5	100	1	3
1	4	3	4	2	3	2	3	0	1	1	1	1	1	1	1	77.7778	1	0	1	0	0	0	0	1	1	0	0	1	1	1	1	1	1	1	1	1	1	1	5	5	5	5	5	5	5	5	100	1	2
2	2	3	4	2	4	2	3	0	1	1	1	1	1	1	1	77.7778	1	0	0	0	0	0	0	1	0	0	1	1	0	1	1	1	1	1	1	0	1	1	5	5	5	5	5	5	5	5	100	1	3
1	3	3	5	3	1	3	3	0	1	1	1	1	1	1	1		1	1	0	0	0	0	0	1	1	1	1	1	1	1	1	1	1	1	1	1	1	1	5	5	4	2	5	5	5	5		0	888
1	1	3	3	2	1	3	3	0	1	1	1	1	1	1	1	77.7778	1	1	1	0	0	0	0	1	1	1	0	1	1	1	0	0	0	0	1	1	1	1	5	5	5	5	5	5	5	5	100	1	4
2	1	3	3	2	2	3	3	0	1	1	1	1	1	1	1	77.7778	1	1	1	0	0	0	0	1	1	1	1	1	1	1	1	1	1	1	1	1	1	1	4	4	4	4	4	4	4	4	75	1	3
1	2	3	3	2	2	3	3	0	1	1	1	1	1	1	1	77.7778	1	1	1	0	0	0	0	1	0	0	1	1	1	1	0	1	0	1	1	1	0	1	5	5	5	5	5	4	5	5	96.875	1	3
2	1	1	4	2	2	3	3	0	1	1	1	1	1	1	1	77.7778	1	0	1	0	0	0	0	0	0	0	0	1	0	0	0	0	0	1	0	0	0	0	5	5	5	5	5	5	5	5	100	1	4
1	1	3	4	1	2	3	3	0	1	1	1	1	1	1	1		1	0	0	0	0	0	0	0	1	1	1	1	1	1	1	1	1	1	1	1	1	1	5	5	5	5	5	5	5	5		0	888
1	1	3	4	2	2	3	3	0	1	1	1	1	1	1	1	77.7778	1	1	1	0	0	0	0	1	0	1	0	1	1	1	1	1	0	0	0	1	0	1	5	5	5	5	5	5	5	5	100	1	2
2	1	2	4	2	2	3	3	0	1	1	1	1	1	1	1	77.7778	1	0	1	0	0	0	0	1	0	0	0	1	1	1	1	1	1	1	0	1	1	1	5	5	4	4	5	5	5	5	93.75	1	3
1	1	3	2	7	2	3	3	0	1	1	1	1	1	1	1	77.7778	0	0	0	1	0	0	0	1	1	1	1	1	1	0	1	1	1	1	0	1	0	1	5	5	5	5	5	5	5	5	100	1	4
2	1	3	2	7	2	3	3	0	1	1	1	1	1	1	1	77.7778	1	1	0	0	0	0	0	1	0	0	0	1	0	0	0	0	0	1	0	0	0	0	5	5	5	5	5	5	3	5	93.75	1	2
1	2	3	2	7	2	3	3	0	1	1	1	1	1	1	1		1	0	1	0	0	0	0	1	0	0	0	0	1	1	1	1	0	1	1	0	0	0	3	4	4	4	5	4	4	3		0	888
2	2	2	2	7	2	3	3	0	1	1	1	1	1	1	1		1	0	0	0	0	0	0	1	0	0	0	1	1	1	0	0	0	0	1	0	1	0	5	4	5	5	4	4	5	5		0	888
1	2	3	4	7	2	3	3	0	1	1	1	1	1	1	1		1	1	1	0	0	0	0	1	1	0	0	1	1	1	1	1	0	1	1	1	1	1	5	4	4	4	4	4	4	4		0	888
2	1	1	3	2	2	3	3	0	1	1	1	1	1	1	1	77.7778	1	1	1	0	0	0	0	1	0	0	1	1	0	1	0	1	1	1	1	1	0	0	5	5	5	5	5	5	3	5	93.75	1	2
2	2	1	1	2	3	3	3	0	1	1	1	1	1	1	1	77.7778	1	1	1	0	0	0	0	0	0	0	0	1	0	0	0	0	0	0	0	0	0	0	5	5	5	5	5	5	4	4	93.75	1	4
2	2	3	4	1	3	3	3	0	1	1	1	1	1	1	1	77.7778	1	1	1	0	0	0	0	1	0	0	0	1	0	1	1	0	0	1	0	0	0	0	5	5	5	4	5	5	5	5	96.875	1	3
1	2	2	4	2	3	3	3	0	1	1	1	1	1	1	1	77.7778	1	0	1	0	0	0	0	1	0	0	1	1	1	1	1	1	1	0	0	1	1	0	5	5	5	4	5	4	5	5	93.75	1	3
1	2	3	2	7	3	3	3	0	1	1	1	1	0	1	1		1	0	0	0	0	0	0	1	1	1	1	1	1	1	1	1	1	1	1	1	1	1	4	4	4	4	4	4	4	4		0	888
1	2	3	2	7	3	3	3	0	1	1	1	1	1	1	1		1	0	0	0	0	0	0	1	1	1	1	1	1	1	1	1	1	1	1	1	1	1	4	5	4	4	4	4	4	4		0	888
1	2	3	2	7	3	3	3	0	1	1	1	1	1	1	1	77.7778	1	0	1	0	0	0	0	1	0	0	0	1	0	1	1	1	0	0	1	0	0	1	4	5	5	5	5	5	1	4	81.25	1	2
1	2	3	2	7	3	3	3	0	1	1	1	1	1	1	1	77.7778	1	0	1	0	0	0	0	1	1	1	0	0	1	0	0	1	1	1	0	0	0	1	4	5	5	5	5	5	5	5	96.875	1	2
2	2	1	1	2	4	3	3	0	1	1	1	1	1	1	1	77.7778	1	0	1	0	0	0	0	1	0	0	1	1	0	1	0	1	0	0	0	0	0	1	5	5	5	5	5	5	5	5	100	1	2
1	2	2	4	2	4	3	3	0	1	1	1	1	1	1	1	77.7778	1	1	1	0	0	0	0	1	0	0	0	1	0	0	1	1	0	1	0	1	0	1	4	5	5	5	5	4	3	3	81.25	1	3
2	2	2	4	2	4	3	3	0	1	1	1	1	1	1	1	77.7778	1	1	1	0	0	0	0	1	1	0	0	1	1	0	0	1	1	1	0	0	0	0	5	5	5	4	5	4	4	5	90.625	1	3
1	2	3	1	2	4	3	3	0	1	1	1	1	1	1	1	77.7778	1	0	1	0	0	0	0	1	0	0	0	1	1	1	1	0	0	0	1	1	0	0	5	5	5	5	5	5	5	5	100	1	4
2	3	3	1	2	4	3	3	0	1	1	1	1	1	1	1	77.7778	1	1	1	0	0	0	0	1	0	0	1	1	1	0	1	1	1	0	0	0	0	0	5	5	5	5	5	5	5	5	100	1	3
1	2	3	4	7	4	3	3	0	1	1	1	1	1	1	1	77.7778	1	1	1	0	0	0	0	1	0	0	0	0	0	1	0	0	1	0	1	0	0	1	5	5	5	5	5	4	4	4	90.625	1	2
2	2	1	1	2	3	4	3	0	1	1	1	1	1	1	1	77.7778	1	0	1	0	0	0	0	1	0	0	1	1	1	1	1	1	1	0	0	1	0	0	5	5	5	5	5	5	4	5	96.875	1	4
1	1	2	3	2	3	4	3	0	1	1	1	1	1	1	1	77.7778	1	0	1	0	0	0	0	0	0	1	1	0	1	0	1	1	0	0	1	1	1	0	4	4	5	5	5	5	5	5	93.75	1	2
2	2	1	1	2	4	4	3	0	1	1	1	1	1	1	1	77.7778	0	0	1	0	0	0	0	1	0	0	0	1	0	0	0	0	1	0	0	0	0	0	5	5	5	5	5	5	1	4	84.375	1	4
2	3	2	4	2	4	4	3	0	1	1	1	1	1	1	1	77.7778	1	1	1	0	0	0	0	1	1	1	1	1	0	1	1	1	1	1	1	1	1	1	5	5	5	5	5	5	5	4	96.875	1	4
2	3	3	1	2	4	4	3	0	1	1	1	1	1	1	1	77.7778	1	1	1	1	0	0	0	1	0	0	0	1	1	0	1	1	1	1	0	0	0	0	5	5	5	5	5	5	4	5	96.875	1	4
2	3	3	4	2	4	4	3	0	1	1	1	1	1	1	1	77.7778	1	1	1	1	0	0	0	1	0	0	0	1	0	0	0	1	0	1	0	0	0	0	5	5	5	5	5	5	5	5	100	1	4
2	1	1	1	2	2	5	3	0	1	1	1	1	1	1	1	77.7778	1	1	1	0	0	0	0	1	0	0	0	1	0	1	0	0	0	0	1	0	1	1	5	4	5	5	5	5	5	5	96.875	1	4
2	1	1	1	2	2	5	3	0	1	1	1	1	1	1	1	77.7778	1	1	1	0	0	0	0	1	0	0	0	1	0	1	0	0	0	0	1	0	0	0	5	4	5	5	5	4	4	5	90.625	1	3
1	2	3	4	1	3	5	3	0	1	1	1	1	1	1	1		1	0	0	0	0	0	0	1	0	1	1	1	1	1	1	1	0	1	1	1	1	1	4	5	5	4	4	4	4	4		0	888
2	1	3	2	7	3	5	3	0	1	1	1	1	1	1	1		1	0	0	0	0	0	0	1	1	0	1	1	1	1	0	1	1	1	1	1	1	1	5	5	5	5	5	5	5	5		0	888
2	1	3	2	7	3	5	3	0	1	1	1	1	1	1	1		1	1	0	0	0	0	0	1	1	1	1	1	1	1	1	1	0	1	1	1	1	1	5	5	5	3	5	5	4	5		0	888
2	1	3	2	7	3	5	3	0	1	1	1	1	1	1	1	77.7778	1	0	1	0	0	0	0	1	1	0	1	1	1	1	1	1	1	1	0	1	1	1	5	5	5	5	5	5	4	5	96.875	1	2
2	2	3	2	7	3	5	3	0	1	1	1	1	1	1	1	77.7778	1	0	1	0	0	0	0	1	1	1	1	1	0	0	0	0	1	1	0	1	1	0	4	4	3	4	4	5	5	3	75	1	4
2	2	1	1	2	4	5	3	0	1	1	1	1	1	1	1	77.7778	1	1	1	0	0	0	0	0	1	0	0	0	0	0	0	0	0	0	0	0	0	0	5	5	5	5	5	4	4	4	90.625	1	4
2	1	3	4	1	2	6	3	0	1	1	1	1	1	1	1	77.7778	1	0	0	0	0	0	0	1	1	0	0	0	0	0	0	0	0	0	0	0	0	0	5	5	5	5	5	5	5	5	100	1	3
2	1	1	5	2	2	6	3	0	1	1	1	1	1	1	1	77.7778	1	0	0	0	0	0	0	1	1	0	0	1	0	1	0	0	1	0	1	0	0	0	5	4	4	4	4	4	4	4	78.125	1	4
1	1	3	2	7	2	6	3	0	1	1	1	1	1	1	1	77.7778	1	1	0	0	0	0	0	1	0	0	0	0	0	0	0	0	0	0	0	0	0	0	5	5	4	4	5	5	2	4	81.25	1	4
2	2	3	1	1	3	6	3	0	1	1	1	1	1	1	1		1	1	1	0	0	0	0	1	1	1	0	1	0	0	1	1	0	1	1	1	1	1	5	5	4	4	5	5	5	5		0	888
1	2	3	1	1	3	6	3	0	1	1	1	0	1	1	1	66.6667	1	0	0	0	0	0	0	0	1	0	0	0	0	0	0	0	0	1	0	0	0	0	4	4	3	3	3	4	4	3	62.5	1	3
2	1	3	2	7	3	6	3	0	1	1	1	1	1	1	1		1	0	1	0	0	0	0	0	0	0	0	0	0	0	0	1	0	1	0	0	0	1	5	5	5	5	5	5	4	5		0	888
1	2	3	2	7	3	6	3	0	1	1	1	0	1	1	1	66.6667	1	0	0	0	0	0	0	0	0	0	0	0	0	0	0	0	0	0	0	0	0	0	5	5	4	4	5	5	4	4	87.5	1	2
2	2	3	2	7	3	6	3	0	1	1	1	1	1	1	1		1	0	1	0	0	0	0	1	1	1	1	1	1	1	1	1	1	1	1	1	1	1	5	5	5	5	5	5	5	5		0	888
2	2	3	2	7	3	6	3	0	1	1	1	1	1	1	1	77.7778	1	0	1	0	0	0	0	1	1	1	0	0	0	0	0	0	0	1	0	0	0	0	5	5	5	5	5	5	5	5	100	1	4
1	2	3	4	7	3	6	3	0	1	1	1	1	1	1	1		1	0	0	0	0	0	0	1	1	0	0	1	1	0	1	1	0	1	1	0	1	0	4	4	4	4	4	4	4	4		0	888
1	2	3	2	1	4	6	3	0	1	1	1	1	1	1	1		1	1	1	1	1	1	1	1	0	1	0	1	0	0	1	0	1	1	0	0	0	0	5	5	4	4	4	4	3	4		0	888
2	3	3	4	1	4	6	3	0	1	1	1	1	1	1	1	77.7778	1	0	1	0	0	0	0	1	1	0	1	1	1	1	1	1	1	1	1	1	0	1	5	5	5	5	5	5	5	5	100	1	2
1	2	3	4	7	4	6	3	0	1	1	1	1	1	1	1		1	0	1	0	0	0	0	1	1	1	1	1	1	1	1	1	1	1	1	1	1	1	5	5	5	5	5	5	5	5		0	888
2	1	3	4	1	2	7	3	0	1	1	1	1	1	1	1		1	0	0	0	0	0	0	1	0	0	1	0	0	1	0	1	0	0	1	1	0	0	4	4	4	5	4	3	3	5		0	888
1	2	3	2	7	3	7	3	0	1	1	1	1	1	1	1		1	0	1	0	0	0	0	1	1	1	1	1	1	0	1	1	1	0	1	1	1	1	5	4	4	4	4	4	4	4		0	888
1	2	3	2	7	4	7	3	0	1	1	1	1	1	1	1	77.7778	1	0	0	0	0	0	0	1	0	1	0	0	0	1	1	1	0	0	0	0	0	0	4	4	4	4	4	4	2	4	68.75	1	3
2	2	2	2	2	2	1	3	0	1	1	1	1	0	1	0	55.5556	1	1	1	1	1	1	1	1	1	1	1	1	1	1	0	1	0	1	0	0	0	1	4	4	4	4	4	4	4	4	75	1	3
2	2	2	2	7	3	2	3	0	1	1	1	1	1	1	1		1	1	1	0	0	0	0	0	0	0	0	0	0	0	0	0	0	0	0	0	0	0	5	5	5	5	5	5	5	5		0	888
1	2	3	2	7	4	2	3	0	1	1	1	1	1	1	1	77.7778	0	0	1	0	0	0	0	0	0	0	0	0	0	1	0	0	0	0	0	0	0	0	4	4	4	4	4	4	4	4	75	1	2
2	1	2	2	2	2	6	3	0	1	1	1	1	1	1	0		1	0	0	0	0	0	0	1	1	0	1	1	1	1	1	1	1	0	1	1	1	1	4	5	4	3	5	4	5	3		0	888
2	1	3	4	2	1	1	1	1	1	1	1	1	1	1	1		0	0	1	0	0	0	0	1	1	1	1	1	1	1	1	1	1	1	1	1	1	1	5	5	5	5	5	5	5	5		0	888
2	1	3	1	2	2	1	1	1	1	1	1	1	1	1	1	77.7778	1	0	1	0	0	0	0	1	0	0	1	1	1	1	1	0	0	1	1	0	1	1	3	5	5	5	5	5	5	5	93.75	1	3
2	1	1	1	2	2	1	1	1	1	1	1	1	1	1	1	77.7778	1	0	1	0	0	0	0	1	0	0	0	1	0	0	0	1	0	0	0	0	0	0	4	5	5	4	4	4	2	4	75	1	4
2	1	3	1	2	2	1	1	1	1	1	1	1	1	1	1	77.7778	0	0	1	0	0	0	0	1	0	0	0	1	0	0	0	0	0	0	0	1	0	0	4	5	5	5	5	5	5	5	96.875	1	4
2	1	3	3	2	2	1	1	1	1	1	1	1	1	1	1	77.7778	1	1	1	0	0	0	0	1	0	1	0	1	0	1	0	1	0	0	1	0	1	1	5	5	5	5	5	5	5	5	100	1	3
2	1	2	2	7	2	1	1	1	1	1	1	1	1	1	1	77.7778	1	0	0	0	0	0	0	1	1	0	0	1	0	0	0	1	0	1	0	0	0	0	5	5	4	4	4	5	4	2	78.125	1	4
2	2	1	1	2	3	1	1	1	1	1	1	1	1	1	1	77.7778	1	0	1	0	0	0	0	1	0	0	1	1	0	0	1	1	0	0	0	0	1	0	5	5	5	5	5	5	5	5	100	1	3
2	2	3	3	2	3	1	1	1	1	1	1	1	1	1	1	77.7778	1	1	1	0	0	0	0	1	0	1	0	1	1	0	1	1	0	1	0	1	1	1	4	4	5	4	4	4	4	4	78.125	1	3
2	2	2	1	1	3	1	1	1	1	1	1	1	1	1	0	66.6667	1	1	1	0	0	0	0	1	1	1	0	1	1	0	1	0	0	1	0	0	1	0	5	4	4	4	5	5	5	5	90.625	1	3
2	1	3	4	2	3	1	1	1	1	1	1	1	1	1	1	77.7778	1	0	1	0	0	0	0	1	0	1	0	1	1	0	1	1	0	0	0	1	0	1	5	5	5	5	5	4	5	5	96.875	1	2
2	2	3	2	1	4	1	1	1	1	1	1	1	1	1	1	77.7778	1	1	1	0	0	0	0	1	0	0	0	0	0	0	0	0	0	0	0	0	0	0	5	5	5	5	5	5	5	5	100	1	4
2	3	3	4	2	4	1	1	1	1	1	1	1	1	1	1		1	0	0	0	0	0	0	1	0	1	1	1	1	1	1	1	1	1	1	1	1	1	4	4	4	4	4	3	4	5		0	888
1	3	2	3	2	4	1	1	1	1	1	1	1	1	1	1	77.7778	1	1	1	0	0	0	0	1	0	0	0	1	1	1	0	0	0	1	0	0	0	0	5	5	5	5	5	5	5	3	93.75	1	4
1	1	3	2	7	3	2	1	1	1	1	1	1	1	1	1	77.7778	1	0	0	0	0	0	0	1	0	0	0	0	0	1	0	0	0	0	0	0	0	0	5	5	5	5	5	5	5	5	100	1	2
1	1	2	2	7	1	3	1	1	1	1	1	0	1	1	1	66.6667	1	0	0	0	0	0	0	1	1	1	0	1	0	0	0	1	0	1	0	0	0	0	4	4	4	4	4	4	4	4	75	1	2
2	1	2	2	2	2	3	1	1	1	1	1	1	1	1	1		1	1	0	0	0	0	0	1	1	1	1	1	1	1	1	1	1	0	1	1	1	0	5	5	5	5	5	5	3	5		0	888
1	1	3	2	7	2	3	1	1	1	1	1	1	1	1	1	77.7778	1	1	1	1	0	0	0	0	1	0	1	0	1	0	1	0	1	0	1	0	1	0	4	4	4	4	5	5	4	5	84.375	1	4
1	1	2	2	7	2	3	1	1	1	1	1	1	1	1	1	77.7778	1	1	1	0	0	0	0	0	0	0	0	0	0	0	0	0	0	0	0	0	0	0	5	4	5	5	4	4	5	5	90.625	1	4
2	1	4	2	7	2	3	1	1	1	1	1	1	1	1	1	77.7778	1	0	1	0	0	0	0	1	1	0	1	1	0	1	1	1	0	1	1	1	1	1	5	5	5	5	5	5	5	5	100	1	3
1	1	2	4	2	3	3	1	1	1	1	1	1	1	1	1	77.7778	1	0	0	0	0	0	0	1	1	0	0	1	0	0	0	0	1	1	0	0	1	0	5	5	5	5	5	5	5	5	100	1	4
1	3	2	3	2	4	3	1	1	1	1	1	1	1	1	1	77.7778	1	1	1	0	0	0	0	0	0	0	0	0	0	0	0	0	0	0	0	0	0	0	4	4	5	4	4	5	5	4	84.375	1	3
2	2	2	3	2	4	3	1	1	1	1	1	1	1	1	1	77.7778	1	0	1	0	0	0	0	1	0	0	1	1	1	1	1	0	0	0	0	0	0	0	4	5	5	5	5	5	5	5	96.875	1	4
1	2	2	4	7	4	3	1	1	1	1	1	1	1	1	1	77.7778	1	1	1	0	0	0	0	1	0	0	1	0	0	1	1	1	1	1	1	1	1	0	5	5	3	5	5	5	5	5	93.75	1	4
2	2	1	4	2	4	4	1	1	1	1	1	1	1	1	1	77.7778	1	0	0	0	0	0	0	0	0	0	0	1	0	0	0	0	0	0	0	0	0	0	4	4	4	4	4	4	4	4	75	1	2
1	2	2	4	1	2	6	1	1	1	1	1	1	1	1	1	77.7778	1	0	0	0	0	0	0	1	0	0	0	1	0	0	0	0	1	0	1	0	0	1	5	5	4	5	5	5	5	5	96.875	1	4
2	2	2	3	2	3	6	1	1	1	1	1	1	1	1	1	77.7778	1	0	0	0	0	0	0	1	1	1	1	1	1	1	0	1	0	0	1	0	0	1	3	5	5	5	5	5	5	5	93.75	1	3
2	2	3	2	7	4	6	1	1	1	1	1	1	1	1	1		1	0	1	0	0	0	0	1	0	0	1	1	1	1	1	0	1	1	0	1	1	0	5	5	5	5	5	5	4	5		0	888
1	1	3	2	7	3	7	1	1	1	1	1	0	1	1	1		1	0	0	0	0	0	0	1	1	1	1	1	1	1	1	1	1	1	0	1	1	0	4	4	4	4	4	4	4	4		0	888
2	1	3	4	1	2	1	2	1	1	1	1	1	1	1	1	77.7778	1	1	1	0	0	0	0	1	1	0	1	1	1	0	0	0	0	1	0	1	1	1	5	5	5	5	5	5	5	5	100	1	4
1	1	3	1	2	2	1	2	1	1	1	1	1	1	1	1	77.7778	1	0	1	0	0	0	0	1	1	0	0	1	1	0	1	1	1	1	0	1	1	1	5	5	5	5	5	5	5	5	100	1	2
2	2	3	3	2	3	1	2	1	1	1	1	1	1	1	1	77.7778	0	0	1	0	0	0	0	1	0	0	1	1	0	1	1	1	0	0	1	1	1	1	4	4	4	4	4	4	4	4	75	1	3
2	2	3	3	2	3	1	2	1	1	1	1	1	1	1	1	77.7778	1	1	1	1	1	0	0	1	0	1	1	1	1	0	1	1	1	0	0	0	1	1	5	5	5	5	5	5	4	4	93.75	1	3
2	3	3	1	2	4	1	2	1	1	1	1	1	1	1	1	77.7778	1	1	1	0	0	0	0	0	0	0	0	0	0	0	0	0	0	0	0	0	0	0	5	5	5	5	5	5	5	5	100	1	4
2	2	3	1	2	4	1	2	1	1	1	1	1	1	1	1	77.7778	1	1	1	0	0	0	0	1	0	0	0	1	1	0	1	1	1	0	0	0	1	0	5	5	5	5	5	5	5	5	100	1	4
2	3	3	3	2	4	1	2	1	0	0	0	0	0	0	0	0	1	0	1	0	0	0	0	1	0	0	1	1	1	1	1	1	0	1	0	0	1	1	5	5	5	5	5	5	5	5	100	1	4
2	1	2	2	2	2	3	2	1	1	1	1	1	1	1	1	77.7778	1	1	1	1	1	1	1	0	1	0	1	0	0	1	0	1	1	1	1	1	1	1	4	4	5	5	5	4	3	5	84.375	1	2
2	2	3	1	2	3	3	2	1	1	1	1	1	1	1	1	77.7778	1	1	1	1	1	1	1	1	0	0	0	1	1	0	0	0	0	0	0	0	0	0	5	5	5	5	5	5	5	5	100	1	4
1	2	3	3	2	4	3	2	1	1	1	1	1	1	1	1	77.7778	1	0	0	0	0	0	0	1	0	0	0	0	0	1	0	1	1	1	0	0	0	0	5	5	5	5	5	5	4	5	96.875	1	2
2	2	2	4	2	4	3	2	1	1	1	1	1	1	1	1	77.7778	0	0	1	0	0	0	0	1	0	0	0	1	0	1	0	1	0	0	0	0	0	1	5	5	5	5	5	5	5	5	100	1	4
1	2	3	3	2	3	5	2	1	1	1	1	1	1	1	1	77.7778	1	0	1	0	0	0	0	0	0	0	0	0	0	0	0	0	0	0	0	0	0	1	5	5	5	5	5	5	5	5	100	1	3
1	1	1	1	2	3	6	2	1	1	1	1	1	1	1	1	77.7778	1	0	1	0	0	0	0	1	0	1	1	1	1	1	1	1	1	0	0	1	1	1	5	5	5	5	5	5	5	5	100	1	3
1	2	3	1	2	4	6	2	1	1	1	1	1	1	1	1	77.7778	1	0	1	0	0	0	0	1	0	0	1	1	0	0	0	0	0	0	0	1	0	0	4	4	3	5	4	4	4	4	75	1	3
1	2	4	2	1	4	6	2	1	1	1	1	0	1	1	0	55.5556	1	1	0	0	0	0	0	1	1	1	0	1	1	1	0	0	1	1	1	0	1	1	3	3	4	3	3	4	4	4	62.5	1	4
2	2	3	1	2	2	1	3	1	1	1	1	1	1	1	1	77.7778	1	1	1	0	1	0	0	1	1	1	1	1	1	1	1	1	1	1	1	1	1	1	5	5	4	4	5	5	4	5	90.625	1	3
2	1	3	1	2	2	1	3	1	1	1	1	1	1	1	1	77.7778	1	0	1	0	0	0	0	1	0	0	0	1	0	0	0	0	0	0	0	0	0	0	5	5	4	5	4	5	4	4	87.5	1	4
2	1	3	1	2	3	1	3	1	1	1	1	1	1	1	1	77.7778	1	0	1	0	0	0	0	1	0	1	1	1	0	0	0	1	1	0	0	0	1	0	5	5	5	4	5	4	5	5	93.75	1	3
1	1	2	1	2	4	1	3	1	1	1	1	1	1	1	1	77.7778	1	1	1	0	1	0	0	0	0	0	0	0	1	1	0	0	0	1	0	0	0	0	5	5	5	4	4	5	5	5	93.75	1	3
1	2	3	1	2	4	1	3	1	1	1	1	1	1	1	1	77.7778	0	0	1	0	0	0	0	1	0	0	0	1	1	1	1	1	0	1	0	0	0	0	5	5	5	5	5	4	5	4	93.75	1	3
2	2	3	3	2	4	1	3	1	1	1	1	1	1	1	1	77.7778	1	0	0	0	0	0	0	1	0	0	1	1	1	1	0	1	0	0	1	1	0	1	5	5	5	5	5	4	5	5	96.875	1	2
1	4	3	3	2	4	1	3	1	1	1	1	1	1	1	1	77.7778	0	0	1	0	0	0	0	1	0	0	0	1	0	0	0	0	0	0	0	0	0	0	5	5	5	5	5	5	3	3	87.5	1	4
2	2	2	4	2	4	1	3	1	1	1	1	1	1	1	1	77.7778	1	1	1	0	0	0	0	1	0	0	0	1	0	1	0	1	0	1	0	0	0	0	5	5	5	5	5	4	4	5	93.75	1	3
1	2	2	3	2	2	2	3	1	1	1	1	1	1	1	1	77.7778	1	0	1	0	0	0	0	1	0	0	0	1	0	0	0	0	0	0	1	0	0	1	5	5	4	4	4	5	3	3	78.125	1	4
1	2	3	1	2	3	2	3	1	1	1	1	1	1	1	1	77.7778	0	0	1	0	0	0	0	1	0	1	1	1	1	1	1	1	1	1	1	1	1	1	4	4	4	4	4	4	4	4	75	1	3
2	4	4	3	2	4	2	3	1	1	1	1	1	1	1	1	77.7778	1	0	1	0	0	0	0	1	0	1	0	1	1	0	0	1	0	1	0	0	0	0	5	5	5	5	5	4	5	5	96.875	1	4
2	1	2	1	2	2	3	3	1	1	1	1	1	1	1	1	77.7778	1	0	0	0	0	0	0	1	1	1	1	1	1	1	1	1	1	1	1	1	1	0	5	5	5	5	5	5	5	5	100	1	2
1	2	2	1	2	4	3	3	1	1	1	1	1	1	1	1	77.7778	1	1	1	0	0	0	0	1	0	0	0	1	0	0	0	0	0	1	0	0	0	0	5	5	5	5	5	5	3	3	87.5	1	4
2	2	1	1	2	4	3	3	1	1	1	1	1	1	1	1	77.7778	0	0	0	0	0	0	1	0	0	1	1	1	1	0	0	0	0	0	0	1	0	0	5	5	5	5	5	5	5	3	93.75	1	4
2	2	1	3	2	4	3	3	1	1	1	1	1	0	1	1	66.6667	1	0	1	0	0	0	0	1	1	0	1	1	1	1	1	1	1	1	1	1	0	1	4	5	5	5	5	4	5	5	93.75	1	3
2	3	3	4	2	4	3	3	1	1	1	1	1	0	1	1		1	0	0	0	0	0	0	0	0	0	0	1	1	1	1	0	0	0	0	0	0	1	4	4	3	5	5	5	5	5		0	888
2	2	2	1	2	3	4	3	1	1	1	1	1	1	1	1	77.7778	1	1	1	0	0	0	0	1	0	0	0	1	0	0	0	0	0	0	0	0	0	0	5	5	5	5	5	5	5	4	96.875	1	3
1	1	3	1	2	2	5	3	1	1	1	1	1	1	1	1	77.7778	1	0	1	0	0	0	0	1	1	1	1	1	1	1	0	1	0	1	1	1	1	1	5	5	5	5	5	5	5	5	100	1	4
1	1	1	1	2	2	5	3	1	1	1	1	1	1	1	1	77.7778	1	0	1	0	0	0	0	1	0	1	0	1	1	1	1	1	0	1	1	1	0	1	5	5	5	5	5	4	5	5	96.875	1	4
2	2	1	1	2	4	5	3	1	1	1	1	1	1	1	1	77.7778	0	0	1	0	0	0	0	1	0	0	0	1	1	0	0	0	0	1	0	0	0	0	5	5	5	5	5	4	5	5	96.875	1	3
2	2	3	1	2	3	6	3	1	1	1	1	1	1	1	1	77.7778	1	1	1	0	0	0	0	1	0	1	1	1	1	1	0	0	0	0	1	1	1	0	5	5	5	5	5	4	5	5	96.875	1	2
1	2	3	3	2	3	6	3	1	1	1	1	1	1	1	1	77.7778	1	1	1	0	0	0	0	1	0	1	0	1	0	0	0	1	0	0	0	0	0	1	4	5	5	5	5	5	5	5	96.875	1	2
2	2	3	1	2	3	6	3	1	1	1	1	1	1	1	1	77.7778	1	0	1	1	1	1	1	1	0	1	1	1	1	1	1	1	1	0	0	1	0	1	5	5	5	5	5	5	5	5	100	1	4
2	3	3	1	2	4	6	3	1	1	1	1	1	1	1	1	77.7778	1	0	1	0	0	0	0	1	0	1	0	1	0	1	0	1	0	0	0	0	0	0	5	5	5	5	5	4	4	4	90.625	1	3
2	3	3	1	2	4	6	3	1	1	1	1	1	1	1	1	77.7778	1	0	1	0	0	0	0	1	0	0	1	1	0	1	0	1	0	0	1	1	0	1	4	5	5	5	5	4	5	4	90.625	1	3
1	3	1	1	2	4	3	3	1	1	1	1	1	1	1	1	77.7778	1	0	0	0	0	0	0	1	0	1	1	1	1	1	1	1	1	0	1	1	0	0	5	5	5	5	5	5	5	5	100	1	4
2	2	3	1	1	3	6	3	1	1	1	1	1	1	1	1	77.7778	0	1	1	0	0	0	0	0	0	0	0	0	1	1	1	0	0	0	1	0	0	0	5	5	5	5	5	5	5	5	100	1	3
[truncated: 81 more columns]
